# Supplementary material for: Transcriptomic and metabolic signatures of neural cells cultured under a physiologic-like environment
Source: J Biol Chem. 2024 Oct 28;300(12):107937. doi: 10.1016/j.jbc.2024.107937 (PMC11742299; doi:10.1016/j.jbc.2024.107937)
Supplement: Source Data Figure 1 [file mmc1.xls]

## Sheet: Fig. 1b
Apoptotic cells (mono-culture)
Neurons						Astrocytes
0.21	0.06	0.05	0.04	0.03	0.02	0.21	0.06	0.05	0.04	0.03	0.02
23.36	1.74	8.8	26.071	43.801	32.271	20.23	10.12	6.83	40.504	47.179	29.175
14.45	3.73	6.449	21.671	40.539	20.331	21.94	4.14	4.43	56.258	49.571	52.646
12.94	6.15	5.87	22.467	31.358	28.667	22.11	4.31	4.89	22.078	46.179	63.307
18.55	4.58	8.558		30.734	24.938	20.15	6.06	5.52	40.449	36.352
19.36	5.03			33.194	19.255	19.91	6.3	5.35		42.179
15.04				45.94	21.05	21.03	7.06
22.93					25.96	21.43	6.63
17.67					18.48	22.32	7.94
23.84					18.29	20.52	5.13
21.17					15.79	26.2	5.82
18.4					18.6	28.9
13.51					16.1	23.39
16.54					17.86	17.52
17.09					19.38	15.31
10.46					12.2	17.76
13.14					22.97	15.23
13.15					16.09	14.664
9.66					14.4	22.923
12.91						16.708
14.01						29.192
13.82						15.648
21.07						28.32
15.24						25.152
19.16						23.778
23.119						16.101
15.185						25.709
12.819						17.899
15.121						20.567
15.213						21.531
20.635						20.517
15.559
14.838
19.342
21.464
13.941
11.498
21.173
16.099
16.583
12.388

## Sheet: Fig. 1c
Mitochondrial Membrane Potential (mono-culture)
Neurons						Astrocytes
0.21	0.06	0.05	0.04	0.03	0.02	0.21	0.06	0.05	0.04	0.03	0.02
103.07	43.46	45.65	170.53	110.43	141.36	101.18	205.1	163.31	125.66	90.09	31.64
117.15	42.17	71.1	228.52	117.38	147.12	115.95	230.1	154.88	108.25	112.57	31.64
80.39	55.06	50.11	199.76	120.1	141.24	97.6	188.25	191.81	216.01	79.9	31.97
99.39	46.17	58.17		101.5	194.86	85.27	206.92	139.79		118.66	33.69
104.7		62.17		114.13	122.76	76.99	173.9	167.58		87.51	101.6
92.03		80.23		95.65		114.82		147.55			109.83
96.17		80.75				125.79		114.43			125.12
107.11		70.09				82.4		110.44			152.55
80.42		29.05				105.86		107.89			121.5
96.06		39.56				117.59		114.03			128.52
94.65		40.08				104.47		95.42			123.74
128.88		28.61				72.08		245.83			133.86
86.35		29.21				93.4		162.53			42.85
99.52		39.52				116.97		202.11			41.48
93.38		141.94				103.85		148.96			37.4
120.75		137.7				85.77		267.4			38.8
106.04		136.79				104.52		78.23
108.1						84.25		121.31
86.1						120.21		87.59
99.77						91.03		87.36
127.85						101.62
97.21						106
100.14						94.23
74.8						98.15

## Sheet: Fig. 1d
Apoptotic Neurons
Monoculture		Co-Culture
0.21	0.05	0.21	0.05
7.63	8.89	5.07	2.79
8.32	6.515	4.24	2.34
10.36	5.93	3.78	1.72
7.96	8.645	4.37	1.33
14.45	3.73
12.94	6.15
18.55	4.58
19.36	5.03
15.04	7.63
17.67	8.32
21.17	10.36
10.85	7.96
12.04	14.45
7.82	12.94
10.13
13.74
10.36
9.88
15.34
12.95
15.275
13.82
21.07
15.24
19.16

## Sheet: Fig. 1e
Mitochondrial Membrane Potential in Primary Neurons
Monoculture		Co-Culture
0.21	0.05	0.21	0.05
50.97	33.54	66.26	42.1
58.73	43.28	60.44	38.1
53.96	43.56	65.74	44.84
52.12	37.81	73.5	52.07
99.58	36.55	53.57	47.77
88	37.66	46.82	45.19
101.36	35.18	53.35	44.49
90.58	27.16	40.93	54.49
97.14	28.27	52.33	47.42
	28.95	51	53.63
	39.43	50.79	52.52
	39.95		42.22
	28.51		47.23
			45.81
			35.39
			37.9

## Sheet: Fig. 1f
Mitochondrial ROS in Primary Neurons
Monoculture		Co-Culture
0.21	0.05	0.21	0.05
18.5	55.9	3.76	26.81
20.1	49	3.76	19.98
20.1	51.9	3.02	28.99
18.9	59.09	3.31	28.95
13.59	55.02	4.07	31.01
14.75	54	6.11	30.53
12.26	49.85	5.95	24.04
12.9	48.8	4.27	25.5
15.92	32.3	8.87	21.47
15.6	40.5	14.71
16.3	42.5	13.02
15.9		13.03
16.8		12.81

## Sheet: Fig. 1g
Apoptotic Astrocytes
Monoculture		Co-Culture
0.21	0.05	0.21	0.05
20.23	6.83	15.1	10.25
21.94	4.43	10.93	10.99
22.11	4.89	11.93	10.44
20.15	5.52	15.38	8.59
17.52	5.35
17.76	4.14
19.91	4.31
21.03	6.06
21.43	6.3
22.32	7.06
20.52	6.63
23.39	7.94
	5.13
	5.82

## Sheet: Fig. 1h
Mitochondrial Membrane Potential in Primary Astrocytes
Monoculture		Co-Culture
0.21	0.05	0.21	0.05
15.13	21.56	5.92	3.13
12.24	26.81	6.96	4.82
12.8	19.76	4.79	3.31
12.89	28.71	5.83	4.08
13.47	27.71	14.5	2.55
14.05	27.07	14.03	4.14
12.49	28.61	15.07	14.59
13.01	23.94	17.1	15.41
13.47	10.37		13.77
14.05	16.08		15.08
12.49	11.61
13.01	11.58
	13
	10.37
	16.08
	11.61
	11.58

## Sheet: Fig. 1i
Mitochondrial ROS in Primary Astrocytes
Monoculture		Co-Culture
0.21	0.05	0.21	0.05
29.6	29.9	21.98	21.66
28.9	32.5	27.6	16.94
27.8	32.5	30.01	17.51
33	37.4	30.59	16.99
34.4	52.1	20.87	13.91
13.1	51.1	13.73	18.91
14.6	58.2	14.72	12.7
16.8	56.3	14.33	14.5
13.3	51.1		13.45
13.1	53.8		11.72
22.2	63.5
22.1	43.9
20.4	43.9
19	35.87
34.86	43.92
