# Supplementary material for: Transcriptomic and metabolic signatures of neural cells cultured under a physiologic-like environment
Source: J Biol Chem. 2024 Oct 28;300(12):107937. doi: 10.1016/j.jbc.2024.107937 (PMC11742299; doi:10.1016/j.jbc.2024.107937)
Supplement: Source Data Figure 2 [file mmc2.xls]

## Sheet: Fig. 2a
Astrocytes Mono-Culture (70,3%)
0.21		0.05
PCA 1 (45,6%)	PCA2 (24,7%)	PCA 1 (45,6%)	PCA2 (24,7%)
10.1778	11.6644	-8.93436	0.149361
8.05679	-4.10278	-9.00752	0.809373
7.49891	-9.38003	-7.79168	0.859675

## Sheet: Fig. 2b
Astrocytes Co-Culture (64,9%)
0.21		0.05
PCA 1 (35,9%)	PCA2 (29%)	PCA 1 (35,9%)	PCA2 (29%)
-5.63503	5.30004	9.86915	-0.267136
-12.3885	3.23064	11.9094	1.21738
-0.14297	6.85505	-3.61207	-16.336

## Sheet: Fig. 2c
Neurons Mono-Culture (67,1%)
0.21		0.05
PCA 1 (48,1%)	PCA2 (19%)	PCA 1 (48,1%)	PCA2 (19%)
10.4834	6.50798	-16.5545	2.91578
12.3764	4.10933	-9.66567	7.22483
12.2621	-8.77739	-8.90167	-11.9805

## Sheet: Fig. 2d
Neurons Co-Culture (79%)
0.21		0.05
PCA 1 (48,8%)	PCA2 (30,2%)	PCA 1 (48,8%)	PCA2 (30,2%)
-12.7676	3.44809	-1.85434	-5.10371
-10.2827	5.06649	2.83791	-21.7677
-6.63943	10.7092	28.7061	7.64764

## Sheet: Fig. 2e
Volcano Plot				Heat Map
Astrocytes mono-culture 5% vs 21%				Genes	0.05			0.21
Genes	log2 (FC)	- log10(FDR)			n1	n2	n3	n1	n2	n3
Pfkl	2.25704	3.51043		Pfkl	0.884112	1	0.879505	-0.845129	-0.972879	-1
Atp1b1	1.9337	3.51043		Atp1b1	0.921525	1	0.961651	-1	-0.81796	-0.885316
Ldha	1.62434	3.51043		Ldha	1	0.921646	0.963112	-0.960221	-1	-0.896606
Lyz2	1.62163	3.51043		Lyz2	0.914025	1	0.865349	-0.935218	-0.973415	-1
Car9	2.21818	3.51043		Car9	0.768626	0.970456	1	-1	-0.931727	-0.95525
Slc5a3; Mrps6	2.6898	3.51043		Slc5a3; Mrps6	0.927821	1	0.995653	-0.719325	-0.914547	-1
Kbtbd11	2.07571	3.44226		Kbtbd11	0.849878	1	0.968913	-0.960725	-1	-0.783572
Adm	3.03159	3.39271		Adm	0.784336	1	0.960282	-0.760489	-0.933046	-1
Oca2	1.43106	3.34939		Oca2	0.990165	1	0.816116	-0.971243	-0.983567	-1
C3	1.47593	3.34939		C3	0.876445	1	0.881598	-0.804069	-1	-0.924926
Tpi1	1.85624	3.34225		Tpi1	0.786439	1	0.807035	-0.813523	-0.962252	-1
Snora73b	3.62274	3.34121		Snora73b	1	0.919659	0.800642	-0.717011	-1	-0.757684
Spp1	1.32163	3.34121		Spp1	0.866538	1	0.958982	-0.916787	-0.860271	-1
C4b	1.64282	3.29677		C4b	0.954314	1	0.812897	-0.780025	-0.901732	-1
Snora73b	4.05562	3.29677		Snora73b	0.995928	1	0.843297	-0.772445	-1	-0.666058
Arntl	1.95898	3.2849		Arntl	0.922848	1	0.85949	-0.693965	-1	-0.82381
D830031N03Rik; Macf1	1.30403	3.23267		D830031N03Rik; Macf1	0.977841	1	0.899385	-0.957555	-1	-0.803111
Fuca2	1.13009	3.23267		Fuca2	0.933333	1	0.978253	-0.879059	-1	-0.949054
Ero1l	1.77069	3.23267		Ero1l	1	0.811189	0.873274	-0.726351	-0.905634	-1
Scg5	1.17401	3.20608		Scg5	1	0.897076	0.919175	-0.899842	-0.827471	-1
Nupr1	1.67227	3.20608		Nupr1	0.94875	0.771317	1	-1	-0.793524	-0.986325
Clmn	1.63781	3.20608		Clmn	0.94392	1	0.860425	-0.70286	-1	-0.918044
Scrg1	2.49168	3.1599		Scrg1	0.661917	1	0.886676	-0.806962	-0.853869	-1
Hk2	1.23889	3.1599		Hk2	0.99644	1	0.886492	-0.9776	-1	-0.815074
Tuba4a	1.50356	3.09675		Tuba4a	0.871311	0.864305	1	-0.691139	-0.758113	-1
Vegfa	1.74021	3.09318		Vegfa	0.727528	1	0.86771	-0.736612	-1	-0.88975
Ddit3	1.70787	3.09016		Ddit3	0.973514	0.744342	1	-1	-0.861392	-0.747414
Mga	1.06036	3.08704		Mga	0.885422	0.943405	1	-0.870401	-0.989767	-1
Dgkg	1.72944	3.08192		Dgkg	0.965414	0.849569	1	-0.664911	-0.942995	-1
4932438A13Rik	1.07835	3.08192		4932438A13Rik	0.992688	1	0.972861	-0.76906	-1	-0.831263
Pgk1-rs7	1.35436	3.08192		Pgk1-rs7	0.82951	1	0.854757	-1	-0.774157	-0.715335
Lyz1	1.5345	3.08192		Lyz1	0.924504	1	0.839572	-1	-0.664694	-0.878231
Col12a1	1.16903	3.07053		Col12a1	0.805316	1	0.814988	-0.799228	-1	-0.949541
Itih5	1.84677	3.04972		Itih5	0.704881	1	0.995854	-0.773602	-0.982812	-1
Fam63b	1.56245	3.0399		Fam63b	0.66728	1	0.894175	-1	-0.961266	-0.806332
Tnn	1.48581	3.0399		Tnn	1	0.862743	0.782911	-0.986986	-1	-0.71984
n-R5s193	1.69754	3.0399		n-R5s193	0.726147	1	0.632086	-1	-0.851151	-0.888048
Gm5537	1.37832	3.03772		Gm5537	0.932869	1	0.951587	-1	-0.668647	-0.653435
Gm26175	2.64718	3.03772		Gm26175	1	0.74686	0.578598	-0.836986	-1	-0.880053
Sorl1	1.68261	3.03533		Sorl1	0.905524	1	0.823986	-0.617463	-1	-0.843764
Nf1	1.24262	3.02035		Nf1	0.873687	1	0.837871	-0.696293	-1	-0.932
Snora73a	3.57144	3.02035		Snora73a	1	0.914893	0.597455	-0.766686	-1	-0.855026
Clec4d	1.5013	3.02035		Clec4d	0.963836	0.74772	1	-0.707015	-0.788295	-1
Aim1	1.37911	3.02035		Aim1	0.987875	1	0.826024	-1	-0.944769	-0.686389
Gm3776; Gsta1	1.52234	3.01584		Gm3776; Gsta1	1	0.99555	0.887536	-1	-0.600699	-0.762818
Ltbp2	1.19796	3.01584		Ltbp2	0.869424	1	0.699051	-0.834571	-0.983145	-1
Mmp2	1.47976	3.00865		Mmp2	0.680015	1	0.780545	-0.780353	-0.776437	-1
Nqo1	1.38403	2.98358		Nqo1	1	0.808902	0.816556	-0.669149	-0.71688	-1
Omd	1.24979	2.9631		Omd	0.692115	0.777914	1	-0.95734	-0.787291	-1
Ptgs1	1.34277	2.9631		Ptgs1	0.800183	0.947583	1	-0.653573	-0.903972	-1
Syne1	1.04369	2.9631		Syne1	0.893174	1	0.999805	-0.703151	-1	-0.840062
Dst	1.07094	2.9631		Dst	0.865932	1	0.917487	-0.78229	-1	-0.686127
Gm15698	1.04811	2.9631		Gm15698	0.849581	1	0.992282	-0.730165	-1	-0.741584
Ucma	1.53033	2.9631		Ucma	0.690419	1	0.602128	-0.876919	-0.84574	-1
Pgk1	1.05841	2.9631		Pgk1	1	0.959466	0.997401	-1	-0.843702	-0.655639
Adamtsl3	1.25088	2.92873		Adamtsl3	0.635088	1	0.857809	-0.866406	-1	-0.806393
Clec4e	1.09292	2.92873		Clec4e	0.92766	1	0.832688	-0.677364	-0.907996	-1
Piezo1	1.43962	2.92873		Piezo1	0.898912	1	0.873229	-0.608126	-0.973298	-1
Pdk1	1.02816	2.91739		Pdk1	1	0.887404	0.703247	-0.819682	-1	-0.879537
Myo7a	1.34611	2.8961		Myo7a	1	0.957537	0.779427	-0.656695	-0.957118	-1
mt-Tv	1.56822	2.8961		mt-Tv	0.697371	1	0.647864	-0.975787	-0.744907	-1
Mgll	1.23252	2.8961		Mgll	0.739292	1	0.84644	-0.67084	-0.86855	-1
Itm2a	1.00371	2.89072		Itm2a	0.907474	0.73051	1	-0.781881	-1	-0.916385
Irg1	2.09259	2.88795		Irg1	1	0.849386	0.48015	-0.983013	-1	-0.988243
Ahnak; Mir6367	1.00235	2.88795		Ahnak; Mir6367	0.857514	1	0.693899	-0.998467	-1	-0.852139
Bsg	1.28903	2.88549		Bsg	1	0.968192	0.885769	-0.585116	-0.646844	-1
Gm9790	1.65715	2.88549		Gm9790	1	0.995881	0.636793	-0.740809	-1	-0.802526
Ctss	1.10895	2.88456		Ctss	0.928761	1	0.905969	-0.593422	-0.808717	-1
Cpxm1	1.26633	2.88456		Cpxm1	1	0.852114	0.966175	-0.575079	-1	-0.781688
Gm16439	2.13763	2.87978		Gm16439	0.675059	1	0.799289	-0.641912	-0.695927	-1
Snord104	2.23192	2.87071		Snord104	0.891795	1	0.670035	-0.612346	-0.745504	-1
Efemp1	1.3813	2.86749		Efemp1	0.645866	1	0.815452	-0.705197	-0.787278	-1
Egln3	1.84257	2.85978		Egln3	0.893178	0.984347	1	-0.5146	-0.929885	-1
Vps13d	1.28863	2.85468		Vps13d	0.672198	1	0.860351	-0.699622	-1	-0.963022
Chrdl1	1.11659	2.85468		Chrdl1	0.727365	1	0.894483	-0.676966	-0.782649	-1
Fas	1.31357	2.83363		Fas	0.853883	1	0.68438	-0.958803	-1	-0.670045
Luzp2	1.15882	2.83289		Luzp2	0.601977	0.929376	1	-0.915485	-0.853461	-1
Gpi1	1.01851	2.8229		Gpi1	1	1	0.925652	-0.598164	-0.698909	-1
Fam162a	1.52218	2.8229		Fam162a	0.995543	0.970039	1	-0.552936	-1	-0.534511
Bnip3	1.55671	2.80182		Bnip3	0.693575	1	0.912993	-1	-0.588722	-0.776315
Fasn	1.62866	2.80182		Fasn	0.813665	1	0.75432	-0.581004	-0.976815	-1
Plin4	1.03139	2.79478		Plin4	0.648664	1	0.599128	-0.873782	-1	-0.865637
Utrn	1.1837	2.7784		Utrn	1	0.989189	0.830288	-0.554637	-1	-0.773543
Lrp1	1.90282	2.7784		Lrp1	0.858368	1	0.754647	-0.551105	-1	-0.985649
Chac1	1.23725	2.76638		Chac1	0.645239	1	0.534131	-0.892809	-1	-0.873547
Gm24089	2.21093	2.7654		Gm24089	0.763933	1	0.661156	-1	-0.604289	-0.678792
Gm23647	2.21093	2.7654		Gm23647	0.763933	1	0.661156	-1	-0.604289	-0.678792
Fat4	1.32628	2.74584		Fat4	0.923009	0.899653	1	-0.478425	-0.75789	-1
Spry4	1.29961	2.74584		Spry4	0.610089	1	0.758752	-0.825221	-1	-0.677836
Slc6a6	1.09307	2.74444		Slc6a6	0.929413	1	0.839745	-0.597082	-0.985269	-1
Gm23442	2.20378	2.74444		Gm23442	0.726578	1	0.543363	-1	-0.823589	-0.67432
Dip2b	1.24313	2.74444		Dip2b	0.867387	1	0.815835	-0.516301	-1	-0.744745
Kif1a	1.55979	2.74444		Kif1a	0.928739	1	0.818525	-0.490153	-1	-0.896854
Itgav	1.00274	2.74444		Itgav	0.951129	1	0.985694	-0.566246	-0.922923	-1
Gm13937	1.08773	2.74444		Gm13937	0.936632	0.937141	1	-1	-0.583061	-0.532743
n-R5s100	1.92886	2.74444		n-R5s100	0.59921	1	0.466802	-0.878122	-0.850033	-1
n-R5s103	1.92886	2.74444		n-R5s103	0.59921	1	0.466802	-0.878122	-0.850033	-1
n-R5s104	1.92886	2.74444		n-R5s104	0.59921	1	0.466802	-0.878122	-0.850033	-1
n-R5s105	1.92886	2.74444		n-R5s105	0.59921	1	0.466802	-0.878122	-0.850033	-1
n-R5s107	1.92886	2.74444		n-R5s107	0.59921	1	0.466802	-0.878122	-0.850033	-1
n-R5s108	1.92886	2.74444		n-R5s108	0.59921	1	0.466802	-0.878122	-0.850033	-1
n-R5s110	1.92886	2.74444		n-R5s110	0.59921	1	0.466802	-0.878122	-0.850033	-1
n-R5s111	1.92886	2.74444		n-R5s111	0.59921	1	0.466802	-0.878122	-0.850033	-1
n-R5s113	1.92886	2.74444		n-R5s113	0.59921	1	0.466802	-0.878122	-0.850033	-1
Gm25018; Rn5s10	1.92886	2.74444		Gm25018; Rn5s10	0.59921	1	0.466802	-0.878122	-0.850033	-1
n-R5s117	1.92886	2.74444		n-R5s117	0.59921	1	0.466802	-0.878122	-0.850033	-1
n-R5s121	1.92886	2.74444		n-R5s121	0.59921	1	0.466802	-0.878122	-0.850033	-1
n-R5s122	1.92886	2.74444		n-R5s122	0.59921	1	0.466802	-0.878122	-0.850033	-1
n-R5s123	1.92886	2.74444		n-R5s123	0.59921	1	0.466802	-0.878122	-0.850033	-1
n-R5s124	1.92886	2.74444		n-R5s124	0.59921	1	0.466802	-0.878122	-0.850033	-1
n-R5s128	1.92886	2.74444		n-R5s128	0.59921	1	0.466802	-0.878122	-0.850033	-1
Gm26391; Rn5s17	1.92886	2.74444		Gm26391; Rn5s17	0.59921	1	0.466802	-0.878122	-0.850033	-1
n-R5s133	1.92886	2.74444		n-R5s133	0.59921	1	0.466802	-0.878122	-0.850033	-1
n-R5s134	1.92886	2.74444		n-R5s134	0.59921	1	0.466802	-0.878122	-0.850033	-1
Rn5s	1.92886	2.74444		Rn5s	0.59921	1	0.466802	-0.878122	-0.850033	-1
n-R5s138	1.92886	2.74444		n-R5s138	0.59921	1	0.466802	-0.878122	-0.850033	-1
n-R5s139	1.92886	2.74444		n-R5s139	0.59921	1	0.466802	-0.878122	-0.850033	-1
Gm22109; Rn5s23	1.92886	2.74444		Gm22109; Rn5s23	0.59921	1	0.466802	-0.878122	-0.850033	-1
n-R5s141	1.92886	2.74444		n-R5s141	0.59921	1	0.466802	-0.878122	-0.850033	-1
n-R5s142	1.92886	2.74444		n-R5s142	0.59921	1	0.466802	-0.878122	-0.850033	-1
n-R5s143	1.92886	2.74444		n-R5s143	0.59921	1	0.466802	-0.878122	-0.850033	-1
n-R5s144	1.92886	2.74444		n-R5s144	0.59921	1	0.466802	-0.878122	-0.850033	-1
Gm25212; Rn5s28	1.92886	2.74444		Gm25212; Rn5s28	0.59921	1	0.466802	-0.878122	-0.850033	-1
n-R5s146	1.92886	2.74444		n-R5s146	0.59921	1	0.466802	-0.878122	-0.850033	-1
Gm22291; Rn5s30	1.92886	2.74444		Gm22291; Rn5s30	0.59921	1	0.466802	-0.878122	-0.850033	-1
Gm23284; Rn5s31	1.92886	2.74444		Gm23284; Rn5s31	0.59921	1	0.466802	-0.878122	-0.850033	-1
n-R5s149	1.92886	2.74444		n-R5s149	0.59921	1	0.466802	-0.878122	-0.850033	-1
Fn1	1.18912	2.7442		Fn1	0.930209	1	0.788078	-0.561292	-0.95643	-1
Gas6	1.344	2.7442		Gas6	0.650351	1	0.851819	-0.586977	-0.754887	-1
Ppargc1a	1.55332	2.7442		Ppargc1a	0.794504	1	0.990224	-0.478739	-0.875228	-1
Dnah9	1.10953	2.7442		Dnah9	1	0.867071	0.817941	-0.523547	-1	-0.867273
Prelid2	1.2082	2.7442		Prelid2	1	0.951359	0.558571	-1	-0.924505	-0.75594
Fat1	1.11182	2.7442		Fat1	0.907037	1	0.778758	-0.531575	-1	-0.707216
n-R5s149	1.97104	2.7442		n-R5s149	0.589201	1	0.438582	-0.904545	-0.863625	-1
Gm23284	1.97104	2.7442		Gm23284	0.589201	1	0.438582	-0.904545	-0.863625	-1
Gm22291	1.97104	2.7442		Gm22291	0.589201	1	0.438582	-0.904545	-0.863625	-1
n-R5s146	1.97104	2.7442		n-R5s146	0.589201	1	0.438582	-0.904545	-0.863625	-1
Gm25212	1.97104	2.7442		Gm25212	0.589201	1	0.438582	-0.904545	-0.863625	-1
n-R5s144	1.97104	2.7442		n-R5s144	0.589201	1	0.438582	-0.904545	-0.863625	-1
n-R5s143	1.97104	2.7442		n-R5s143	0.589201	1	0.438582	-0.904545	-0.863625	-1
n-R5s142	1.97104	2.7442		n-R5s142	0.589201	1	0.438582	-0.904545	-0.863625	-1
n-R5s141	1.97104	2.7442		n-R5s141	0.589201	1	0.438582	-0.904545	-0.863625	-1
Gm22109	1.97104	2.7442		Gm22109	0.589201	1	0.438582	-0.904545	-0.863625	-1
n-R5s139	1.97104	2.7442		n-R5s139	0.589201	1	0.438582	-0.904545	-0.863625	-1
n-R5s138	1.97104	2.7442		n-R5s138	0.589201	1	0.438582	-0.904545	-0.863625	-1
n-R5s134	1.97104	2.7442		n-R5s134	0.589201	1	0.438582	-0.904545	-0.863625	-1
n-R5s133	1.97104	2.7442		n-R5s133	0.589201	1	0.438582	-0.904545	-0.863625	-1
Gm26391	1.97104	2.7442		Gm26391	0.589201	1	0.438582	-0.904545	-0.863625	-1
n-R5s128	1.97104	2.7442		n-R5s128	0.589201	1	0.438582	-0.904545	-0.863625	-1
n-R5s124	1.97104	2.7442		n-R5s124	0.589201	1	0.438582	-0.904545	-0.863625	-1
n-R5s123	1.97104	2.7442		n-R5s123	0.589201	1	0.438582	-0.904545	-0.863625	-1
n-R5s122	1.97104	2.7442		n-R5s122	0.589201	1	0.438582	-0.904545	-0.863625	-1
n-R5s121	1.97104	2.7442		n-R5s121	0.589201	1	0.438582	-0.904545	-0.863625	-1
n-R5s117	1.97104	2.7442		n-R5s117	0.589201	1	0.438582	-0.904545	-0.863625	-1
Gm25018	1.97104	2.7442		Gm25018	0.589201	1	0.438582	-0.904545	-0.863625	-1
n-R5s113	1.97104	2.7442		n-R5s113	0.589201	1	0.438582	-0.904545	-0.863625	-1
n-R5s111	1.97104	2.7442		n-R5s111	0.589201	1	0.438582	-0.904545	-0.863625	-1
n-R5s110	1.97104	2.7442		n-R5s110	0.589201	1	0.438582	-0.904545	-0.863625	-1
n-R5s108	1.97104	2.7442		n-R5s108	0.589201	1	0.438582	-0.904545	-0.863625	-1
n-R5s105	1.97104	2.7442		n-R5s105	0.589201	1	0.438582	-0.904545	-0.863625	-1
n-R5s104	1.97104	2.7442		n-R5s104	0.589201	1	0.438582	-0.904545	-0.863625	-1
n-R5s103	1.97104	2.7442		n-R5s103	0.589201	1	0.438582	-0.904545	-0.863625	-1
n-R5s100	1.97104	2.7442		n-R5s100	0.589201	1	0.438582	-0.904545	-0.863625	-1
Rn5s	1.97104	2.7442		Rn5s	0.589201	1	0.438582	-0.904545	-0.863625	-1
n-R5s102	1.52215	2.73789		n-R5s102	0.780829	1	0.533005	-0.749352	-1	-0.68829
Gm23764	2.01293	2.73773		Gm23764	0.909779	1	0.708068	-1	-0.609467	-0.512662
n-R5s101	1.68809	2.73325		n-R5s101	0.839437	1	0.516583	-0.821357	-1	-0.671944
n-R5s114	1.68809	2.73325		n-R5s114	0.839437	1	0.516583	-0.821357	-1	-0.671944
n-R5s119	1.68809	2.73325		n-R5s119	0.839437	1	0.516583	-0.821357	-1	-0.671944
n-R5s129	1.68809	2.73325		n-R5s129	0.839437	1	0.516583	-0.821357	-1	-0.671944
n-R5s131	1.68809	2.73325		n-R5s131	0.839437	1	0.516583	-0.821357	-1	-0.671944
Gm1840	1.49964	2.72962		Gm1840	1	0.898967	0.977952	-1	-0.444802	-0.924274
Tmem141	1.45338	2.72962		Tmem141	0.491	1	0.586652	-1	-0.798435	-0.964569
Higd1a	1.06292	2.72665		Higd1a	1	0.823119	0.521371	-0.911464	-1	-0.786612
n-R5s106	1.12631	2.70893		n-R5s106	0.594198	1	0.523864	-1	-0.855823	-0.800171
n-R5s118	1.12631	2.70893		n-R5s118	0.594198	1	0.523864	-1	-0.855823	-0.800171
Gm24312	1.12631	2.70893		Gm24312	0.594198	1	0.523864	-1	-0.855823	-0.800171
n-R5s130	1.12631	2.70893		n-R5s130	0.594198	1	0.523864	-1	-0.855823	-0.800171
Astn1	1.3161	2.7057		Astn1	1	0.974463	0.900982	-0.466336	-0.963979	-1
Gm24573	1.29857	2.67744		Gm24573	0.933081	1	0.571725	-1	-0.647336	-0.90498
Pgam1-ps2	1.25354	2.67308		Pgam1-ps2	0.664636	1	0.846237	-0.533902	-0.817942	-1
Ifrd1	1.05439	2.66975		Ifrd1	0.992757	1	0.896587	-0.49746	-0.927084	-1
Clybl	1.12341	2.60988		Clybl	0.635262	1	0.700137	-0.571147	-0.812607	-1
Tacr1	1.08769	2.60988		Tacr1	0.887975	0.81502	1	-0.453818	-0.712644	-1
n-R5s2	1.25981	2.60988		n-R5s2	0.690302	1	0.47826	-0.874001	-0.718557	-1
Tns1	1.84522	2.60213		Tns1	0.811208	1	0.714851	-0.473901	-1	-0.987045
Nr4a1	1.24344	2.59866		Nr4a1	0.449457	1	0.583751	-0.995879	-0.81607	-1
Gabrb1	1.27686	2.58823		Gabrb1	0.944605	0.999772	1	-0.396882	-0.893676	-1
Gm11814	2.10989	2.58594		Gm11814	1	0.858858	0.791537	-1	-0.710107	-0.377618
Pld2	1.05259	2.58518		Pld2	1	0.987839	0.839106	-0.492488	-0.96498	-1
Gm14519	1.18138	2.58112		Gm14519	0.81997	0.411935	1	-1	-0.890989	-0.842131
Egln1	1.19835	2.58038		Egln1	0.889061	1	0.817557	-0.47147	-0.999525	-1
Acaca	1.00494	2.58038		Acaca	0.905427	1	0.810956	-0.460961	-0.846038	-1
n-R5s136	2.22586	2.56963		n-R5s136	0.565115	1	0.377133	-1	-0.812295	-0.948826
Ampd3	1.5337	2.56219		Ampd3	0.972139	1	0.946228	-0.328341	-0.713705	-1
Ddit3	1.47437	2.55846		Ddit3	0.797664	1	0.998283	-1	-0.391018	-0.837224
Nid1	1.29706	2.5579		Nid1	0.851044	1	0.941096	-0.381151	-0.824403	-1
Slc8b1	1.04807	2.55742		Slc8b1	0.914083	1	0.865516	-0.413913	-0.682372	-1
Nadk2	1.27423	2.547		Nadk2	0.8555	0.878733	1	-0.407747	-0.907808	-1
Gm13303	1.02348	2.54422		Gm13303	0.772823	0.568028	1	-0.773113	-0.608184	-1
Gm13549	1.7513	2.53064		Gm13549	1	0.687925	0.907795	-1	-0.600036	-0.439214
Snord71	3.11771	2.52771		Snord71	1	0.94652	0.746341	-0.358001	-0.647383	-1
Gm23105	2.54021	2.52326		Gm23105	1	0.960745	0.453241	-1	-0.834469	-0.627164
Wdfy3	1.35955	2.48482		Wdfy3	0.810486	1	0.732409	-0.422359	-1	-0.888473
Erbb4	1.39825	2.46432		Erbb4	0.813886	1	0.789033	-0.400499	-0.93914	-1
Serping1	1.04204	2.46432		Serping1	0.879558	1	0.630106	-0.536568	-1	-0.955923
Scarna2	1.17557	2.46337		Scarna2	0.768189	1	0.722119	-0.756253	-0.421297	-1
Ccdc3	1.19078	2.45769		Ccdc3	1	0.84054	0.949028	-0.351421	-1	-0.658401
Lmtk2	1.02825	2.45714		Lmtk2	0.901133	1	0.640125	-0.514884	-0.905787	-1
Hspg2	1.19632	2.45714		Hspg2	0.734887	1	0.671007	-0.451387	-0.831157	-1
n-R5s194	1.18633	2.36784		n-R5s194	0.731572	1	0.343778	-1	-0.76268	-0.869046
n-R5s115	1.94013	2.36289		n-R5s115	0.690955	1	0.502261	-1	-0.690689	-0.510669
Loxl2; Mir6950; Gm21451	1.44662	2.3369		Loxl2; Mir6950; Gm21451	1	0.994701	0.951931	-0.237791	-0.693265	-1
Rab11fip1	1.1173	2.3271		Rab11fip1	0.802799	1	0.713812	-0.38631	-0.866247	-1
n-R5s156	1.81915	2.32017		n-R5s156	0.46987	1	0.267712	-0.964587	-0.921173	-1
S100a1	1.50539	2.31827		S100a1	0.584947	1	0.55597	-0.901489	-0.493609	-1
Dapk1	1.02954	2.30647		Dapk1	0.88136	1	0.838371	-0.361564	-0.954511	-1
mt-Th	1.53924	2.29991		mt-Th	0.747103	1	0.899328	-0.394135	-1	-0.404981
Gtf3c1	1.08114	2.25059		Gtf3c1	0.906705	1	0.832835	-0.327878	-1	-0.959017
n-R5s136	2.16653	2.25059		n-R5s136	0.501028	1	0.249666	-1	-0.825985	-0.937651
Gsn	1.06358	2.25047		Gsn	0.740646	1	0.665438	-0.425	-0.994834	-1
Hipk2	1.05785	2.23769		Hipk2	0.761851	1	0.879085	-0.336645	-1	-0.89956
Gm26381	2.24642	2.2051		Gm26381	0.632143	1	0.392258	-1	-0.521734	-0.943822
Kcnh5	1.09118	2.20294		Kcnh5	0.653425	1	0.936694	-0.337256	-0.781205	-1
n-R5s112	1.98474	2.2001		n-R5s112	0.617232	1	0.392097	-1	-0.553926	-0.690915
n-R5s120	1.98474	2.2001		n-R5s120	0.617232	1	0.392097	-1	-0.553926	-0.690915
n-R5s125	1.98474	2.2001		n-R5s125	0.617232	1	0.392097	-1	-0.553926	-0.690915
Ccdc67	1.20739	2.18599		Ccdc67	0.895251	1	0.234071	-1	-0.917007	-0.920435
n-R5s56	1.6695	2.15827		n-R5s56	0.801791	1	0.41049	-0.50452	-0.619464	-1
Iqsec1	1.21372	2.14409		Iqsec1	0.726688	1	0.660041	-0.351592	-0.993051	-1
Megf10	1.03303	2.13089		Megf10	0.941072	1	0.82243	-0.265623	-1	-0.920704
Slc6a8	1.10823	2.12553		Slc6a8	0.833465	1	0.904471	-0.239945	-1	-0.872096
Gm17576	1.09701	2.12181		Gm17576	0.506735	0.889842	1	-0.876639	-1	-0.416357
Ache	1.01692	2.11851		Ache	1	0.53775	0.709035	-0.754956	-1	-0.396346
n-R5s1	1.59562	2.08855		n-R5s1	0.86701	1	0.384555	-1	-0.517168	-0.596935
Gas1	1.01646	2.06109		Gas1	0.471425	1	0.401249	-0.572497	-0.939675	-1
Gm23806	1.00945	2.0585		Gm23806	0.839233	1	0.905526	-0.42742	-0.235427	-1
n-R5s195	1.04893	2.05533		n-R5s195	0.541979	1	0.22206	-0.908966	-0.770273	-1
Rnu11	1.23818	2.01991		Rnu11	1	0.961723	0.782079	-0.172884	-1	-0.809349
Ldha-ps2	1.82541	1.99598		Ldha-ps2	1	0.958051	0.964712	-1	-0.165199	-0.302145
n-R5s109	1.45873	1.98339		n-R5s109	0.43074	1	0.194267	-1	-0.751201	-0.910438
Tubb4a	2.30836	1.98006		Tubb4a	0.762476	0.942492	1	-0.121996	-0.803214	-1
2900060B14Rik	1.04116	1.97689		2900060B14Rik	1	0.873191	0.138207	-1	-0.964095	-0.984091
mt-Tr	2.17298	1.97467		mt-Tr	0.782416	0.883448	1	-1	-0.239964	-0.292893
Gm14470	1.40392	1.96969		Gm14470	0.8463	0.868134	1	-1	-0.348563	-0.187729
LOC102637418	1.05298	1.94464		LOC102637418	0.81464	0.202981	1	-0.814329	-0.694737	-1
n-R5s28	1.34097	1.93192		n-R5s28	1	0.692765	0.257598	-0.531725	-1	-0.76616
Abca2	1.32948	1.92519		Abca2	0.715845	1	0.625868	-0.239395	-0.933321	-1
n-R5s33	1.8246	1.92157		n-R5s33	0.839188	1	0.162379	-1	-0.654866	-0.848031
Gm8659	1.10336	1.90964		Gm8659	1	0.915076	0.467457	-1	-0.361034	-0.542361
Gm8910	1.21237	1.87899		Gm8910	0.289642	1	0.606235	-0.474836	-0.857207	-1
n-R5s210	1.68433	1.84208		n-R5s210	0.9581	1	0.623179	-1	-0.605883	-0.132598
Man1c1	1.1506	1.82045		Man1c1	0.817128	1	0.791616	-0.105346	-0.867474	-1
Stxbp1	1.08895	1.81149		Stxbp1	0.705173	0.96852	1	-0.107222	-0.775179	-1
Igfbp7	1.04202	1.79491		Igfbp7	0.8404	1	0.524396	-0.237486	-1	-0.942806
Cdr1	2.07899	1.79191		Cdr1	0.662161	0.901133	1	-1	-0.857991	-0.0873854
Sap30	1.17066	1.7672		Sap30	1	0.710608	0.44833	-1	-0.860274	-0.258092
Slc39a4	1.1526	1.74263		Slc39a4	0.622045	1	0.831604	-0.103976	-0.647398	-1
Gm26110	1.27119	1.72612		Gm26110	0.960001	1	0.343298	-0.976573	-1	-0.321465
Gm2399	1.4459	1.71871		Gm2399	0.547122	0.729942	1	-0.154542	-0.548267	-1
mt-Ts1	1.0833	1.71476		mt-Ts1	0.618931	1	0.420951	-1	-0.517991	-0.311283
mt-Tn	1.79488	1.68805		mt-Tn	1	0.876582	0.62012	-1	-0.694813	-0.0438878
Gm26366	1.05183	1.68649		Gm26366	0.822136	1	0.179027	-0.529906	-1	-0.642396
Gm25089	1.11752	1.67634		Gm25089	1	0.945102	0.0534421	-1	-0.978129	-0.717864
Gm26283	1.11897	1.67553		Gm26283	1	0.95031	0.0520695	-1	-0.983191	-0.714579
Gm23682	1.11897	1.67553		Gm23682	1	0.95031	0.0520695	-1	-0.983191	-0.714579
Gm24654	1.11897	1.67553		Gm24654	1	0.95031	0.0520695	-1	-0.983191	-0.714579
Gm25585	1.11897	1.67553		Gm25585	1	0.95031	0.0520695	-1	-0.983191	-0.714579
Gm25840	1.11897	1.67553		Gm25840	1	0.95031	0.0520695	-1	-0.983191	-0.714579
Gm24040	1.11897	1.67553		Gm24040	1	0.95031	0.0520695	-1	-0.983191	-0.714579
Gm22050	1.11897	1.67553		Gm22050	1	0.95031	0.0520695	-1	-0.983191	-0.714579
Gm23286	1.11897	1.67553		Gm23286	1	0.95031	0.0520695	-1	-0.983191	-0.714579
Gm24021	1.11897	1.67553		Gm24021	1	0.95031	0.0520695	-1	-0.983191	-0.714579
Gm22274	1.11897	1.67553		Gm22274	1	0.95031	0.0520695	-1	-0.983191	-0.714579
Gm24652	1.11897	1.67553		Gm24652	1	0.95031	0.0520695	-1	-0.983191	-0.714579
Gm23618	1.11897	1.67553		Gm23618	1	0.95031	0.0520695	-1	-0.983191	-0.714579
Gm23688	1.11897	1.67553		Gm23688	1	0.95031	0.0520695	-1	-0.983191	-0.714579
Gm24570	1.11897	1.67553		Gm24570	1	0.95031	0.0520695	-1	-0.983191	-0.714579
Gm22640	1.11897	1.67553		Gm22640	1	0.95031	0.0520695	-1	-0.983191	-0.714579
Gm24952	1.11897	1.67553		Gm24952	1	0.95031	0.0520695	-1	-0.983191	-0.714579
Gm23944	1.11897	1.67553		Gm23944	1	0.95031	0.0520695	-1	-0.983191	-0.714579
Gm22629	1.11897	1.67553		Gm22629	1	0.95031	0.0520695	-1	-0.983191	-0.714579
Gm26374	1.11897	1.67553		Gm26374	1	0.95031	0.0520695	-1	-0.983191	-0.714579
Gm26284	1.11897	1.67553		Gm26284	1	0.95031	0.0520695	-1	-0.983191	-0.714579
Gm25452	1.11897	1.67553		Gm25452	1	0.95031	0.0520695	-1	-0.983191	-0.714579
Gm25984	1.11897	1.67553		Gm25984	1	0.95031	0.0520695	-1	-0.983191	-0.714579
Gm25017	1.11897	1.67553		Gm25017	1	0.95031	0.0520695	-1	-0.983191	-0.714579
Gm24495	1.10097	1.6673		Gm24495	0.857072	1	0.181186	-1	-0.688282	-0.490527
Gm5185	1.2585	1.66419		Gm5185	0.496998	1	0.639617	-1	-0.177868	-0.586894
Gm25107	1.45802	1.65815		Gm25107	0.940112	1	0.69107	-1	-0.904671	-0.0202894
Gm22456	1.56756	1.64127		Gm22456	0.964092	1	0.396549	-0.994522	-1	-0.197965
Gaa	1.02771	1.62808		Gaa	0.783244	1	0.816514	-0.00637078	-0.459538	-1
Gm22866	1.38169	1.62535		Gm22866	0.537744	1	0.088669	-1	-0.789243	-0.548389
Gm26432	1.01298	1.61031		Gm26432	0.970959	1	0.183685	-0.489418	-1	-0.651019
n-R5s151	1.65983	1.58542		n-R5s151	0.811265	1	0.336275	-1	-0.362013	-0.323892
n-R5s162	1.62034	1.57557		n-R5s162	0.963642	1	0.632476	-1	-0.274214	-0.0747851
n-R5s3	1.33527	1.56211		n-R5s3	0.971226	1	0.469923	-1	-0.530157	-0.103034
Dusp1	1.26521	1.53614		Dusp1	0.659213	1	0.679963	-0.00744233	-0.775534	-1
Gm22255	1.09581	1.52549		Gm22255	0.868049	1	-0.0457077	-0.72572	-1	-0.901422
Gm24866	1.06985	1.50437		Gm24866	0.816564	1	-0.123923	-0.883978	-0.960492	-1
Gm25463	1.06985	1.50437		Gm25463	0.816564	1	-0.123923	-0.883978	-0.960492	-1
Gm24528	1.06985	1.50437		Gm24528	0.816564	1	-0.123923	-0.883978	-0.960492	-1
Gm23356	1.06985	1.50437		Gm23356	0.816564	1	-0.123923	-0.883978	-0.960492	-1
Gm24872	1.06985	1.50437		Gm24872	0.816564	1	-0.123923	-0.883978	-0.960492	-1
Gm24027	1.06985	1.50437		Gm24027	0.816564	1	-0.123923	-0.883978	-0.960492	-1
Gm22524	1.06985	1.50437		Gm22524	0.816564	1	-0.123923	-0.883978	-0.960492	-1
Gm22630	1.06985	1.50437		Gm22630	0.816564	1	-0.123923	-0.883978	-0.960492	-1
Gm25741	1.06985	1.50437		Gm25741	0.816564	1	-0.123923	-0.883978	-0.960492	-1
Gm26059	1.06985	1.50437		Gm26059	0.816564	1	-0.123923	-0.883978	-0.960492	-1
Gm22511	1.06985	1.50437		Gm22511	0.816564	1	-0.123923	-0.883978	-0.960492	-1
Gm25098	1.06985	1.50437		Gm25098	0.816564	1	-0.123923	-0.883978	-0.960492	-1
Gm24702	1.06985	1.50437		Gm24702	0.816564	1	-0.123923	-0.883978	-0.960492	-1
Gm25462	1.06985	1.50437		Gm25462	0.816564	1	-0.123923	-0.883978	-0.960492	-1
Gm25523	1.06985	1.50437		Gm25523	0.816564	1	-0.123923	-0.883978	-0.960492	-1
Gm22909	1.06985	1.50437		Gm22909	0.816564	1	-0.123923	-0.883978	-0.960492	-1
Gm26392	1.06985	1.50437		Gm26392	0.816564	1	-0.123923	-0.883978	-0.960492	-1
Gm24219	1.06985	1.50437		Gm24219	0.816564	1	-0.123923	-0.883978	-0.960492	-1
Gm25230	1.06985	1.50437		Gm25230	0.816564	1	-0.123923	-0.883978	-0.960492	-1
Gm22627	1.06985	1.50437		Gm22627	0.816564	1	-0.123923	-0.883978	-0.960492	-1
Gm24585	1.06985	1.50437		Gm24585	0.816564	1	-0.123923	-0.883978	-0.960492	-1
Gm24206	1.06985	1.50437		Gm24206	0.816564	1	-0.123923	-0.883978	-0.960492	-1
Gm25209	1.06985	1.50437		Gm25209	0.816564	1	-0.123923	-0.883978	-0.960492	-1
Gm26334	1.06985	1.50437		Gm26334	0.816564	1	-0.123923	-0.883978	-0.960492	-1
Gm25742	1.06985	1.50437		Gm25742	0.816564	1	-0.123923	-0.883978	-0.960492	-1
Gm25146	1.06985	1.50437		Gm25146	0.816564	1	-0.123923	-0.883978	-0.960492	-1
Gm24759	1.06985	1.50437		Gm24759	0.816564	1	-0.123923	-0.883978	-0.960492	-1
Gm23575	1.06985	1.50437		Gm23575	0.816564	1	-0.123923	-0.883978	-0.960492	-1
Gm22449	1.06985	1.50437		Gm22449	0.816564	1	-0.123923	-0.883978	-0.960492	-1
Gm22912	1.06985	1.50437		Gm22912	0.816564	1	-0.123923	-0.883978	-0.960492	-1
Gm25710	1.06985	1.50437		Gm25710	0.816564	1	-0.123923	-0.883978	-0.960492	-1
Gm26434	1.06985	1.50437		Gm26434	0.816564	1	-0.123923	-0.883978	-0.960492	-1
Gm23560	1.06985	1.50437		Gm23560	0.816564	1	-0.123923	-0.883978	-0.960492	-1
Gm25596	1.04719	1.50075		Gm25596	0.141289	1	0.741954	-0.387214	-1	-0.672178
Gm15707	1.34459	1.4912		Gm15707	1	0.964648	0.938216	-1	-0.332339	0.139507
Snord111	1.12179	1.47948		Snord111	0.710909	1	0.644623	-1	0.0148302	-0.815479
Rnu1b1	1.07201	1.46679		Rnu1b1	0.890998	1	0.0892708	-0.828281	-1	-0.421397
Celsr2	1.07128	1.46225		Celsr2	1	0.994583	0.590037	0.0272166	-1	-0.823274
Rnu1b2	1.10943	1.45764		Rnu1b2	0.845326	1	0.080197	-0.874886	-1	-0.414359
Rnu1b1	1.10943	1.45764		Rnu1b1	0.845326	1	0.080197	-0.874886	-1	-0.414359
n-R5s127	1.38978	1.42251		n-R5s127	0.624091	1	-0.0713543	-0.902579	-1	-0.573281
n-R5s71	1.67183	1.37394		n-R5s71	0.741069	1	0.208719	-1	-0.261451	-0.441453
Gm23686	1.13376	1.37337		Gm23686	0.572105	1	0.155238	-0.744267	-1	-0.272915
Gm22252	1.01021	1.36374		Gm22252	1	0.804099	0.0653783	-0.427102	-1	-0.580131
Bmp7	1.0341	1.3605		Bmp7	1	0.911783	0.672324	0.126877	-1	-0.820794
Nt5dc2	1.12781	1.32666		Nt5dc2	0.942085	1	0.918854	0.210936	-0.284946	-1
Gm22126	1.09073	1.32242		Gm22126	0.705558	1	0.285494	-1	-0.872504	-0.100535
n-R5s64	1.46233	1.31416		n-R5s64	1	0.841756	0.0885901	-1	-0.450725	-0.381335
Txnip	-2.59659	3.51043		Txnip	-1	-0.969888	-0.989801	0.9041	1	0.785652
Gm10156	-1.59064	3.51043		Gm10156	-0.992996	-1	-0.984798	0.913454	0.896546	1
Clk1	-1.47402	3.51043		Clk1	-0.938398	-1	-0.941799	0.942924	1	0.891819
Arrdc3	-1.91079	3.51043		Arrdc3	-0.89852	-1	-0.967612	0.816628	0.799522	1
Gm6344	-2.14079	3.51043		Gm6344	-0.997646	-0.823884	-1	0.832955	0.954983	1
Ect2	-1.45761	3.51043		Ect2	-1	-0.892381	-0.916853	1	0.912011	0.918513
Mcm5	-1.7117	3.51043		Mcm5	-1	-0.97266	-0.964366	1	0.786259	0.839832
Gm13740	-2.05894	3.34939		Gm13740	-1	-0.750641	-0.988833	0.880768	0.92484	1
Mir5125	-2.4439	3.34939		Mir5125	-0.907097	-1	-0.777689	0.971447	0.771778	1
Gm13841; Rpl29	-1.82531	3.34225		Gm13841; Rpl29	-1	-0.862645	-0.979114	0.827791	0.74484	1
Mcm7; Mir93; Mir25	-1.30666	3.29677		Mcm7; Mir93; Mir25	-1	-0.804334	-0.925643	0.914241	0.947404	1
Cpsf3	-1.33008	3.29677		Cpsf3	-0.842881	-0.781394	-1	1	0.961562	0.937117
Cct2	-1.40539	3.26997		Cct2	-1	-0.810007	-0.761865	0.974076	1	0.897362
Slc38a3	-1.83672	3.1599		Slc38a3	-0.960819	-0.888925	-1	1	0.820328	0.6446
Gm29376	-1.93958	3.1599		Gm29376	-0.943694	-0.655193	-1	0.912938	0.905407	1
Hist1h1c	-1.46346	3.1599		Hist1h1c	-0.927406	-0.849523	-1	0.875451	0.710847	1
Dlgap5	-1.35936	3.14194		Dlgap5	-1	-0.969435	-0.770803	0.903373	0.832532	1
Asns	-1.25722	3.12621		Asns	-0.930752	-1	-0.80103	0.923872	1	0.802925
Kif20a	-1.17289	3.10495		Kif20a	-0.84595	-0.841056	-1	1	0.811649	0.951734
Rpl29; Gm8210	-1.70892	3.08192		Rpl29; Gm8210	-0.93107	-0.841645	-1	0.877445	0.642811	1
Copg2	-1.15598	3.07053		Copg2	-0.800369	-0.863692	-1	0.797209	1	0.859337
Slco1c1	-1.23569	3.06779		Slco1c1	-1	-0.9738	-0.866429	0.807632	1	0.721978
Mir5125	-2.08002	3.0399		Mir5125	-0.778446	-0.843429	-1	1	0.676394	0.998706
Pnisr	-1.33912	3.0399		Pnisr	-0.769287	-0.671724	-1	1	0.889156	0.862119
Ttc12	-1.17583	3.0399		Ttc12	-1	-0.983131	-0.935469	0.718354	0.953386	1
Wee1	-1.22123	3.0399		Wee1	-1	-0.814208	-0.85035	1	0.793125	0.726031
Gm13586	-2.09829	3.0399		Gm13586	-1	-0.792022	-0.950284	0.618776	0.801513	1
Tpx2	-1.11243	3.03772		Tpx2	-0.911024	-0.772232	-1	0.868471	0.811281	1
Mcm3	-1.42898	3.03772		Mcm3	-1	-0.843873	-0.634394	0.993478	1	0.879653
Gm13921	-2.02067	3.0239		Gm13921	-0.874507	-0.658156	-1	0.722614	0.916865	1
Elp3	-1.44989	3.02035		Elp3	-0.842179	-0.745103	-1	1	0.973273	0.72507
Zwint	-1.26509	3.01584		Zwint	-0.916587	-0.928512	-1	1	0.988651	0.677152
Ccnb2	-1.02941	3.01584		Ccnb2	-1	-0.922534	-0.914684	1	0.719705	0.862827
Mtss1	-1.23343	3.01365		Mtss1	-1	-0.791812	-0.887609	1	0.889469	0.699391
Mat2a	-1.39127	2.97723		Mat2a	-1	-0.988682	-0.915136	1	0.945685	0.625657
Pop4	-1.13105	2.97133		Pop4	-1	-0.988201	-0.865486	1	0.688979	0.798261
Slco1a5	-1.46844	2.9631		Slco1a5	-0.914381	-1	-0.83629	0.599998	1	0.779242
Mirlet7d	-1.47356	2.9631		Mirlet7d	-1	-0.786563	-0.713622	0.874982	0.686313	1
Mcm4	-1.3618	2.9631		Mcm4	-1	-0.912638	-0.906284	1	0.867419	0.589089
Cyp4f13	-1.21725	2.9631		Cyp4f13	-0.923008	-1	-0.969972	1	0.74224	0.615239
Ccne2	-1.04032	2.9631		Ccne2	-0.951737	-1	-0.957844	0.664108	0.792154	1
Rpl29-ps2	-2.17106	2.9631		Rpl29-ps2	-1	-0.684035	-0.959928	0.654418	0.86387	1
Rrm2	-1.45036	2.93361		Rrm2	-0.873054	-0.629105	-1	1	0.867285	0.76452
Elp2	-1.29776	2.92873		Elp2	-0.914285	-1	-0.900267	1	0.915018	0.602561
Nup93	-1.04223	2.90682		Nup93	-0.677603	-1	-0.792987	1	0.911887	0.843728
Srsf6	-1.46625	2.86073		Srsf6	-0.898983	-0.682096	-1	0.639442	0.821965	1
Gm14036	-2.2035	2.86073		Gm14036	-1	-0.797102	-0.987741	0.515456	0.77537	1
Rnps1	-1.00724	2.8523		Rnps1	-1	-0.640612	-0.78071	1	0.928659	0.839052
Ctnnal1	-1.30533	2.84674		Ctnnal1	-0.898582	-0.954129	-1	0.542693	0.675304	1
Rtfdc1	-1.09906	2.8229		Rtfdc1	-1	-0.970766	-0.921692	0.870525	1	0.563951
Rad9b	-1.14072	2.8121		Rad9b	-0.911206	-1	-0.86872	1	0.557836	0.814707
Acot1	-1.57897	2.78786		Acot1	-1	-0.615201	-0.933581	0.758343	0.686439	1
Metap1	-1.18122	2.74444		Metap1	-0.757741	-1	-0.887409	0.866423	0.562297	1
Gm15453	-1.32197	2.74444		Gm15453	-0.856839	-1	-0.654289	0.622832	0.925557	1
A330076H08Rik; Mir344g	-1.21525	2.74444		A330076H08Rik; Mir344g	-0.678262	-0.768327	-1	0.615794	1	0.789041
Prmt5	-1.00176	2.7442		Prmt5	-0.880494	-0.849913	-1	0.925103	0.580009	1
Cd180	-1.0829	2.7442		Cd180	-0.812742	-1	-0.841643	1	0.543323	0.884163
Rras	-1.3479	2.7442		Rras	-1	-0.647147	-0.953035	0.914347	1	0.61313
Arglu1; Mir7654	-1.06871	2.7442		Arglu1; Mir7654	-0.978535	-1	-0.896533	0.551913	0.983334	1
Nde1	-1.06591	2.7442		Nde1	-1	-0.714035	-0.980352	1	0.962422	0.642853
Hepacam	-1.32244	2.7438		Hepacam	-0.92703	-0.932751	-1	1	0.618922	0.449297
Mgat5	-1.22206	2.72591		Mgat5	-0.884811	-0.902072	-1	1	0.639979	0.463348
Psmb2	-1.06605	2.72544		Psmb2	-0.916759	-0.824586	-1	1	0.564508	0.549818
Ptbp1	-1.14273	2.71749		Ptbp1	-0.979433	-0.895296	-1	1	0.601222	0.478338
Leng8	-1.63083	2.70893		Leng8	-0.962734	-0.857559	-1	1	0.561539	0.44518
Srsf3	-1.08555	2.70363		Srsf3	-0.954785	-0.872243	-1	0.770606	0.464962	1
Rpl29-ps5	-1.83285	2.69711		Rpl29-ps5	-0.964583	-0.643682	-1	0.612344	0.578166	1
Ncapd3	-1.06043	2.68499		Ncapd3	-1	-0.626988	-0.845543	1	0.618777	0.883874
Amt	-1.23198	2.66882		Amt	-1	-0.783326	-0.91996	1	0.828737	0.462931
Gm11533	-2.22016	2.66292		Gm11533	-1	-0.817101	-0.982789	0.418531	1	0.96075
C130071C03Rik; Mir9-2	-1.02951	2.61305		C130071C03Rik; Mir9-2	-1	-0.633347	-0.933434	1	0.923384	0.632355
Gm10913	-2.12841	2.60213		Gm10913	-1	-0.656149	-0.899554	0.451258	0.797228	1
Alg3	-1.99903	2.58518		Alg3	-1	-0.971728	-0.959649	1	0.614522	0.327828
Gm10039	-1.30811	2.58518		Gm10039	-1	-0.504325	-0.957387	1	0.877519	0.686421
Erlin2	-1.04847	2.58518		Erlin2	-0.850986	-0.844076	-1	1	0.896687	0.466742
Gm24564	-3.07152	2.55693		Gm24564	-1	-0.784925	-0.84339	0.90508	0.373265	1
Nuak2	-1.04136	2.54262		Nuak2	-0.939458	-0.660417	-1	1	0.528812	0.829419
Rpl29	-1.25251	2.52883		Rpl29	-0.954996	-0.621331	-1	0.512586	0.783263	1
Ammecr1l	-1.00417	2.52369		Ammecr1l	-1	-0.806208	-0.784623	1	0.703337	0.445739
Cd68	-1.45878	2.47185		Cd68	-0.933707	-0.894717	-1	1	0.692916	0.314869
Myl9	-1.2832	2.46191		Myl9	-0.989714	-0.592955	-1	0.755367	1	0.512848
Tbc1d7	-1.12968	2.45714		Tbc1d7	-0.646859	-0.561355	-1	0.932658	0.580376	1
Ufd1l	-1.25167	2.44117		Ufd1l	-0.893168	-1	-0.975857	1	0.99461	0.377338
Gm5612	-1.18373	2.44026		Gm5612	-0.724351	-0.586233	-1	0.508715	0.853649	1
Gm2573	-1.42638	2.43504		Gm2573	-1	-0.82968	-0.712432	1	0.542602	0.424568
Gm5561	-1.75035	2.43109		Gm5561	-0.682648	-0.534691	-1	0.558828	0.619422	1
Gm15526	-1.73888	2.42621		Gm15526	-1	-0.672499	-0.997537	0.393004	0.857381	1
Gm12447	-2.00853	2.42228		Gm12447	-1	-0.637969	-0.96904	0.409571	0.899229	1
Gm11578	-1.04857	2.41851		Gm11578	-1	-0.680739	-0.978447	0.910199	1	0.482711
Gm9045	-1.52149	2.41177		Gm9045	-0.67438	-0.929415	-1	0.855455	0.390403	1
Gm9049	-1.52149	2.41177		Gm9049	-0.67438	-0.929415	-1	0.855455	0.390403	1
Copz1	-1.39215	2.3984		Copz1	-0.532925	-0.87917	-1	1	0.88116	0.500028
Tubb2a	-1.52986	2.38814		Tubb2a	-1	-0.647841	-0.79935	0.817389	1	0.393867
Ints9	-1.10172	2.37518		Ints9	-0.896196	-0.915226	-1	1	0.320475	0.589493
Ddo	-1.13581	2.37029		Ddo	-0.713643	-1	-0.722986	1	0.589222	0.429336
Slc7a5	-1.37208	2.359		Slc7a5	-0.930802	-0.832042	-1	1	0.752747	0.290745
Hmmr	-1.01734	2.34165		Hmmr	-1	-0.924113	-0.734257	1	0.938025	0.416963
Gm6887	-1.68009	2.33942		Gm6887	-0.851589	-0.846965	-1	0.302909	0.918266	1
Lix1	-1.02823	2.33775		Lix1	-0.775127	-1	-0.756973	0.675936	1	0.373589
Rpsa-ps10	-1.01517	2.328		Rpsa-ps10	-1	-0.60816	-0.734917	0.510806	0.997212	1
Gm12966	-1.27829	2.32499		Gm12966	-1	-0.905853	-0.70119	0.369138	0.890427	1
Gdpd2	-1.20611	2.3248		Gdpd2	-1	-0.946261	-0.900975	1	0.732405	0.269355
Tspan31	-1.08352	2.32049		Tspan31	-0.932235	-0.837615	-1	0.778311	1	0.306576
Efhd1	-1.23931	2.31225		Efhd1	-0.877995	-0.806359	-1	1	0.795023	0.301062
Tspan17	-1.06613	2.30736		Tspan17	-1	-0.713511	-0.928765	1	0.460647	0.431136
Gm11449	-2.0019	2.30647		Gm11449	-1	-0.56872	-0.93207	0.397357	1	0.876388
Gm12220	-1.0325	2.29513		Gm12220	-1	-0.749849	-0.910466	0.999504	1	0.397367
Pnpla2	-1.10104	2.28004		Pnpla2	-0.973032	-0.765912	-1	1	0.581491	0.331245
Ascl1	-1.64267	2.27483		Ascl1	-1	-0.807584	-0.92767	1	0.270952	0.536636
Wdr77	-1.11428	2.26769		Wdr77	-1	-0.889619	-0.655102	1	0.669482	0.367668
Rsrp1	-1.3344	2.25779		Rsrp1	-0.991043	-0.676658	-1	1	0.667912	0.332773
Cyb5b	-1.04613	2.24332		Cyb5b	-1	-0.946394	-0.703969	1	0.886523	0.370457
Rabl2	-1.07456	2.22142		Rabl2	-1	-0.777081	-0.916171	1	0.337535	0.435522
Rpsa-ps2	-1.02701	2.21505		Rpsa-ps2	-1	-0.894178	-0.935238	0.297954	1	0.954162
Plp1	-1.08284	2.20139		Plp1	-0.991775	-1	-0.718866	1	0.515738	0.336161
Gm4945	-1.93821	2.2001		Gm4945	-0.901386	-0.587784	-1	0.321272	0.829124	1
Gm12704	-2.11104	2.19645		Gm12704	-0.996232	-0.710144	-1	0.238363	0.71012	1
Dpp3	-1.20224	2.19083		Dpp3	-0.94814	-1	-0.953708	1	0.583051	0.19796
Pipox	-1.20337	2.19083		Pipox	-1	-0.793307	-0.878738	1	0.482169	0.284697
Wdr83os	-1.36055	2.18664		Wdr83os	-0.75934	-1	-0.856771	1	0.374736	0.351525
Gm9040	-1.09715	2.18664		Gm9040	-0.872356	-0.898489	-1	0.589312	0.232555	1
Gm9044	-1.09715	2.18664		Gm9044	-0.872356	-0.898489	-1	0.589312	0.232555	1
Gm12723	-1.31679	2.18306		Gm12723	-0.986298	-1	-0.748384	0.245524	1	0.748139
Gm8580	-1.65447	2.17061		Gm8580	-1	-0.823857	-0.938945	0.199827	0.57962	1
Gm22620	-1.13856	2.14981		Gm22620	-0.498626	-1	-0.932444	1	0.630976	0.458035
Plk1	-1.01877	2.14981		Plk1	-0.65149	-0.646253	-1	1	0.703316	0.360964
Gm13624	-1.53289	2.14879		Gm13624	-0.946834	-1	-0.983653	0.202828	0.991943	1
Acot2	-1.41471	2.10977		Acot2	-0.933933	-1	-0.894433	1	0.208539	0.412069
Gm13213	-2.26228	2.10706		Gm13213	-0.811025	-0.582336	-1	0.303326	0.574822	1
Gm13545	-2.1804	2.06968		Gm13545	-0.842962	-0.483748	-1	0.333146	0.725706	1
Ctgf	-1.00735	2.0572		Ctgf	-1	-0.61911	-0.951145	1	0.563392	0.327327
Gm22455	-1.39331	2.05109		Gm22455	-1	-0.713901	-0.721965	0.233062	1	0.66458
Crip2	-1.10092	1.99507		Crip2	-1	-0.679407	-0.983321	1	0.578785	0.229032
Rbm12; Cpne1	-1.05163	1.98507		Rbm12; Cpne1	-1	-0.963963	-0.762137	1	0.854018	0.202132
Slc18b1	-1.15466	1.98507		Slc18b1	-0.774863	-1	-0.855616	1	0.449049	0.207028
Nmnat2	-1.20082	1.97712		Nmnat2	-1	-0.722873	-0.775723	1	0.479135	0.226894
Ttyh2	-1.17458	1.97289		Ttyh2	-1	-0.788176	-0.944251	1	0.589598	0.143299
C530030P08Rik	-1.17445	1.96558		C530030P08Rik	-1	-0.408338	-0.345529	1	0.662	0.629295
Gm9046	-1.31303	1.96419		Gm9046	-0.466144	-0.662862	-1	0.978826	0.371442	1
Gm9048	-1.31417	1.95212		Gm9048	-0.462093	-0.661025	-1	0.9761	0.36764	1
Gm12987	-1.98085	1.93567		Gm12987	-0.893005	-0.300462	-1	0.45779	1	0.965197
Slc35b4	-1.00039	1.89858		Slc35b4	-1	-0.864784	-0.918076	1	0.541135	0.105178
Gm24357	-1.67128	1.88157		Gm24357	-0.679501	-0.436265	-1	1	0.552508	0.345878
Gm8412	-1.5298	1.87784		Gm8412	-0.883477	-0.668341	-1	0.128968	0.642816	1
Gm12508	-1.59952	1.86698		Gm12508	-0.898961	-0.987801	-1	0.0772646	0.361582	1
Gm10462	-1.30074	1.84261		Gm10462	-1	-0.470148	-0.243574	1	0.685986	0.595571
Mir453	-1.49878	1.82674		Mir453	-0.528881	-1	-0.992061	1	0.446598	0.253399
Pdcd4	-1.10833	1.80459		Pdcd4	-0.872457	-1	-0.759295	0.131042	1	0.993933
Tmem163	-1.38327	1.78497		Tmem163	-1	-0.99212	-0.988919	1	0.658245	-0.0329837
Gm20477	-1.20656	1.77822		Gm20477	-1	-0.68411	-0.843429	0.104647	1	0.818174
Gm13141	-1.79076	1.75708		Gm13141	-1	-0.635855	-0.835315	0.0820216	0.660626	1
Shisa4	-1.0439	1.75596		Shisa4	-0.991626	-0.705481	-1	0.881325	1	0.105475
Gm5866	-1.63516	1.75179		Gm5866	-1	-0.518367	-0.959353	1	0.766142	0.145476
Gm25856	-1.07512	1.74976		Gm25856	-0.324208	-1	-0.479664	1	0.760892	0.411211
Plpp3	-1.1542	1.73901		Plpp3	-0.911909	-0.919056	-1	1	0.784594	-0.00722824
Gm27616	-1.51342	1.73613		Gm27616	-0.782537	-1	-0.928297	1	0.0149964	0.834091
Sgta	-1.23694	1.73574		Sgta	-0.95707	-0.656817	-1	1	0.404128	0.119695
Gm13213; Gm17669	-1.10778	1.72558		Gm13213; Gm17669	-0.548505	-0.319047	-1	0.372156	0.740583	1
Gm8832	-1.20614	1.70723		Gm8832	-0.809343	-0.497013	-1	0.155137	0.712286	1
Gm7935	-1.17307	1.69992		Gm7935	-1	-0.383997	-0.577141	1	0.681961	0.292698
Mir1906-1; Mir1906-2	-2.04388	1.68365		Mir1906-1; Mir1906-2	-1	-0.707799	-0.680569	0.94735	1	0.0733011
Gm16298	-1.14346	1.68351		Gm16298	-0.968247	-0.72341	-1	0.0134385	0.607731	1
Gm6612	-1.3028	1.64436		Gm6612	-0.820403	-0.344936	-1	0.226976	1	0.746304
Gm15467	-1.98905	1.63886		Gm15467	-1	-0.569363	-0.973206	0.0370684	0.63927	1
Scamp2	-1.02427	1.62837		Scamp2	-0.910992	-0.727567	-1	1	0.445884	0.0170547
Gm22030	-1.18904	1.62045		Gm22030	-1	-0.946361	-0.230002	0.558791	1	0.42356
Gm20702	-1.40449	1.60094		Gm20702	-1	-0.628752	-0.858892	0.00313633	0.71298	1
Ubl7	-1.07485	1.52989		Ubl7	-0.722457	-1	-0.834169	1	0.49346	-0.0372912
Slc35a4	-1.24168	1.51843		Slc35a4	-0.901825	-0.839739	-1	1	0.770745	-0.113194
Snord89	-1.18642	1.49911		Snord89	-0.576785	-0.190922	-1	0.994647	1	0.329934
Eif5al3-ps	-1.256	1.48693		Eif5al3-ps	-0.844244	-0.994371	-1	-0.133518	1	0.884432
Msn	-1.1738	1.44574		Msn	-0.981574	-1	-0.871217	1	0.872775	-0.160946
Gm7729	-1.0281	1.4342		Gm7729	-1	-0.821473	-0.418167	0.0663154	0.596379	1
Rpsa-ps4	-1.00069	1.42251		Rpsa-ps4	-1	-0.360418	-0.887719	0.117839	0.882226	1
Gm12340	-1.32581	1.41992		Gm12340	-0.699431	-0.788027	-1	-0.103445	0.538997	1
Gm27219	-1.07141	1.39221		Gm27219	-0.796388	-0.517952	-1	-0.0325887	0.693009	1
Gm6685	-1.16184	1.38868		Gm6685	-1	-0.310057	-0.477929	0.901224	1	0.186686
Gm12937	-1.22059	1.36461		Gm12937	-1	-0.723616	-0.815982	-0.156198	0.661228	1
Trp53	-1.02317	1.36374		Trp53	-0.864591	-0.726929	-1	1	0.428213	-0.13289
Slc9a3r1	-1.08562	1.33855		Slc9a3r1	-1	-0.533351	-0.977536	1	0.786922	-0.0824456
Gm11799	-1.34223	1.33733		Gm11799	-0.985983	-0.879458	-1	-0.261604	0.704884	1
Gm11450	-1.31224	1.33273		Gm11450	-0.688725	-0.803719	-1	-0.147328	0.861162	1
Gm21860	-1.14602	1.33209		Gm21860	-1	-0.494195	-0.271619	1	0.758817	0.164699
Gm21748	-1.14602	1.33209		Gm21748	-1	-0.494195	-0.271619	1	0.758817	0.164699
Gm25357	-1.24593	1.32724		Gm25357	-1	-0.903826	-0.81855	1	0.0982363	-0.085224
Gm15644	-1.07591	1.32419		Gm15644	-1	-0.952206	-0.51708	-0.07361	1	0.516781
TC0300002359.mm.1	0.906909	1.3003
TC0500001636.mm.1	-0.389534	1.30019
TC0800003022.mm.1	-0.432092	1.29994
TC0800000132.mm.1	-0.346737	1.29992
TC0600002714.mm.1	-0.268274	1.29952
TC0700004332.mm.1	-0.489393	1.29951
TC0100002810.mm.1	-0.289202	1.29951
TC0700003327.mm.1	0.984295	1.2994
TC1100003945.mm.1	-0.315909	1.2994
TC1000002775.mm.1	0.270437	1.2994
TC0900001411.mm.1	-0.27778	1.29879
TC0700001756.mm.1	0.34468	1.29809
TC0700002739.mm.1	0.776101	1.29809
TC1300001407.mm.1	-0.650204	1.29807
TC0X00000776.mm.1	0.399319	1.29774
TC1600001636.mm.1	0.369819	1.29756
TC1500001977.mm.1	-0.393712	1.29573
TC0500000690.mm.1	0.430207	1.29479
TC0300002634.mm.1	-1.75803	1.29479
TC0900001204.mm.1	0.320264	1.29364
TC0200005015.mm.1	-0.328581	1.29307
TC1100001708.mm.1	0.299914	1.29299
TC0800001465.mm.1	-0.371471	1.29281
TC0400000700.mm.1	-0.686488	1.29249
TC0200001911.mm.1	0.331194	1.29233
TC1300001540.mm.1	-0.310987	1.29232
TC0900001414.mm.1	-0.699694	1.29127
TC1200001753.mm.1	0.882417	1.29065
TC0100000433.mm.1	-0.377022	1.29045
TC0200003445.mm.1	0.441158	1.29028
TC0600001243.mm.1	-0.458691	1.29018
TC0300000238.mm.1	-0.270931	1.28975
TC0400000388.mm.1	0.350632	1.28975
TC0400000394.mm.1	0.350632	1.28975
TC4_GL456350_random00000012.mm.1	0.350632	1.28975
TC0200004121.mm.1	-0.375674	1.28975
TC1600001593.mm.1	0.271397	1.28915
TC0200002851.mm.1	-0.343751	1.28915
TC0600001835.mm.1	1.17988	1.28908
TC0400003343.mm.1	-0.502572	1.28899
TC0400002593.mm.1	-0.622654	1.28854
TC0300000771.mm.1	0.519522	1.28834
TC1900001527.mm.1	0.261389	1.28703
TC0900000581.mm.1	-0.395585	1.28703
TC0900002312.mm.1	0.533609	1.2865
TC1900000402.mm.1	0.461083	1.28627
TC1800000014.mm.1	-0.294781	1.28609
TC1000002916.mm.1	-0.367666	1.28596
TC1200001698.mm.1	-0.552469	1.2858
TC1300002564.mm.1	0.301933	1.2858
TC0900001476.mm.1	-0.856517	1.28579
TC0300000947.mm.1	0.884627	1.28579
TC0300002518.mm.1	0.884627	1.28579
TC0400001930.mm.1	0.549692	1.28377
TC1900001388.mm.1	0.419101	1.28287
TC1800000346.mm.1	-0.274794	1.28287
TC1100003697.mm.1	-0.260287	1.28285
TC1000001830.mm.1	-0.265446	1.28285
TC1500000784.mm.1	-0.445896	1.2827
TC1100003064.mm.1	0.312705	1.28217
TC0700003309.mm.1	0.829409	1.28202
TC0300000550.mm.1	-0.298092	1.2818
TC1600000166.mm.1	-0.311805	1.28146
TC1200001489.mm.1	0.347912	1.28146
TC0300002237.mm.1	-0.433694	1.28146
TC1000002408.mm.1	-0.418939	1.2813
TC0100000354.mm.1	1.54348	1.28107
TC0500003212.mm.1	-0.274519	1.28098
TC0500000642.mm.1	0.305204	1.27974
TC0200001505.mm.1	0.358761	1.2793
TC0200000006.mm.1	-0.330688	1.278
TC0500001911.mm.1	-0.437139	1.27791
TC1300000377.mm.1	0.302962	1.27724
TC0500001380.mm.1	0.271807	1.27724
TC0700001581.mm.1	0.349722	1.27706
TC0800003239.mm.1	-0.353006	1.27706
TC1900000247.mm.1	-0.468586	1.27706
TC0700001437.mm.1	0.46824	1.27706
TC1100004236.mm.1	-0.361341	1.27692
TC0600001606.mm.1	-0.414573	1.27676
TC0100001592.mm.1	0.4171	1.27605
TC1500001395.mm.1	0.292235	1.2757
TC1800000357.mm.1	-0.426163	1.27567
TC0700003312.mm.1	0.938109	1.27567
TC0700003315.mm.1	0.938109	1.27567
TC0700003320.mm.1	0.938109	1.27567
TC1800001308.mm.1	-0.53682	1.27527
TC1500002061.mm.1	0.352281	1.27495
TC0100003293.mm.1	0.448991	1.27458
TC0400004177.mm.1	0.384305	1.2745
TC0X00000316.mm.1	0.493735	1.2745
TC1100002461.mm.1	-0.369158	1.27447
TC1700002135.mm.1	0.308582	1.27447
TC1000001224.mm.1	0.341094	1.27447
TC1800000375.mm.1	-0.351944	1.27447
TC0100003037.mm.1	0.256808	1.27447
TC1000001125.mm.1	-0.840091	1.27382
TC1200000270.mm.1	-0.375412	1.27323
TC0300002728.mm.1	0.4183	1.27318
TC0100001402.mm.1	-0.34413	1.27318
TC0400000992.mm.1	-0.251375	1.27267
TC1500000747.mm.1	0.484919	1.27251
TC0200005004.mm.1	-0.329205	1.27225
TC1300000147.mm.1	-0.250404	1.27225
TC0200002972.mm.1	0.243141	1.27169
TC0400002205.mm.1	-0.270127	1.27143
TC1100001461.mm.1	-0.251921	1.27126
TC0500002087.mm.1	-0.291807	1.27095
TC0X00001887.mm.1	-0.389169	1.27029
TC0700004409.mm.1	0.455673	1.26949
TC1900001775.mm.1	0.40546	1.26949
TC1200002158.mm.1	-0.345086	1.26832
TC1100002447.mm.1	-0.340416	1.26805
TC0400003724.mm.1	0.596753	1.26757
TC0700000561.mm.1	0.389841	1.26722
TC0300001446.mm.1	-0.352519	1.26598
TC0500001382.mm.1	0.28864	1.26598
TC1300001635.mm.1	-0.79436	1.26567
TC1700001385.mm.1	0.258504	1.26345
TC1600000493.mm.1	0.562704	1.26345
TC1500000599.mm.1	-0.434826	1.26315
TC1100004000.mm.1	-0.329427	1.26219
TC1400001384.mm.1	0.297884	1.2617
TC1400002252.mm.1	0.309132	1.26139
TC0400004224.mm.1	-0.423758	1.26139
TC1500001167.mm.1	0.311934	1.26133
TC0200001982.mm.1	-0.454876	1.26133
TC0300001112.mm.1	0.366581	1.26096
TC0200005006.mm.1	-0.300153	1.26065
TC1200002394.mm.1	0.284126	1.25947
TC1100003651.mm.1	-0.249885	1.25947
TC1200001549.mm.1	0.445835	1.25947
TC1100000798.mm.1	-0.364943	1.25884
TC0300002765.mm.1	0.570058	1.25884
TC1000001716.mm.1	0.632399	1.25884
TC0800003093.mm.1	-0.377265	1.25884
TC0700002619.mm.1	0.463506	1.25884
TC0900000682.mm.1	-0.38775	1.25862
TC0900001844.mm.1	-0.390594	1.25757
TC1100002131.mm.1	0.472277	1.2574
TC0400001527.mm.1	-0.52653	1.25734
TC0X00001437.mm.1	0.849591	1.25645
TC0600000229.mm.1	-0.51573	1.25544
TC0M00000024.mm.1	1.33823	1.25494
TC1100001451.mm.1	0.241385	1.25432
TC0300002295.mm.1	0.588378	1.25335
TC0X00003394.mm.1	-0.315218	1.25317
TC0400001215.mm.1	-0.35188	1.25303
TC1700002801.mm.1	0.315435	1.25096
TC0100002193.mm.1	0.367587	1.24988
TC0X00000506.mm.1	-0.320415	1.24981
TC0100001358.mm.1	0.30975	1.24981
TC0900000975.mm.1	-0.477265	1.24981
TC0600001136.mm.1	0.394757	1.24923
TC1100001195.mm.1	-0.254633	1.24901
TC0900002938.mm.1	0.583192	1.24843
TC0100002349.mm.1	0.756443	1.24708
TC0400000960.mm.1	0.295249	1.24654
TC0500001643.mm.1	-0.368658	1.24622
TC1800001584.mm.1	0.381709	1.24615
TC1200001602.mm.1	0.298862	1.24559
TC0500003208.mm.1	-0.371042	1.24523
TC1400001379.mm.1	0.31781	1.24481
TC0700002911.mm.1	-0.381352	1.24481
TC0900000898.mm.1	-0.478687	1.24481
TC1300001535.mm.1	-1.80217	1.24481
TC0X00002486.mm.1	-0.480791	1.24481
TC0300000928.mm.1	0.290921	1.24481
TC1800001146.mm.1	-0.381499	1.24481
TC1400002197.mm.1	-0.336266	1.24481
TC0500001865.mm.1	-0.275347	1.24349
TC0600002878.mm.1	-0.331806	1.24349
TC0100000442.mm.1	-0.406138	1.24335
TC1400000066.mm.1	0.441117	1.24335
TC0200002996.mm.1	-0.589314	1.24335
TC1000001944.mm.1	0.239502	1.24335
TC0900003042.mm.1	-0.597232	1.242
TC0900000966.mm.1	-0.488716	1.24185
TC0900002347.mm.1	0.810643	1.24178
TC1000002932.mm.1	-0.293978	1.24178
TC1500000723.mm.1	0.530185	1.24178
TC0X00000652.mm.1	-0.47079	1.24175
TC0900003336.mm.1	0.394104	1.24175
TC0200003197.mm.1	-0.312779	1.24152
TC1700001615.mm.1	0.497606	1.24152
TC0100002832.mm.1	-0.330395	1.24152
TC1700002790.mm.1	0.370044	1.24142
TC1000000871.mm.1	-0.540253	1.24142
TC1600000386.mm.1	0.348452	1.24142
TC0200000933.mm.1	-0.535386	1.241
TC0200003405.mm.1	-0.345637	1.24095
TC0X00003345.mm.1	-0.303082	1.24095
TC1500000715.mm.1	0.979995	1.24075
TC0600000231.mm.1	-0.300383	1.24075
TC1000001596.mm.1	-0.35341	1.23992
TC1500001762.mm.1	-0.875127	1.23938
TC1000002715.mm.1	0.404905	1.23928
TC0400000597.mm.1	0.321878	1.23865
TC1600000447.mm.1	-0.32377	1.23847
TC0800001834.mm.1	0.30081	1.23847
TC1400000063.mm.1	0.337812	1.23813
TC0500000599.mm.1	-0.367951	1.23811
TC1100004286.mm.1	-0.301035	1.23797
TC0700002169.mm.1	0.354037	1.23797
TC0100003416.mm.1	-0.310764	1.23786
TC1800000442.mm.1	-0.767944	1.23752
TC1500001051.mm.1	-0.488064	1.23752
TC0300001081.mm.1	-0.89343	1.23716
TC1600000700.mm.1	-0.282526	1.23686
TC1100000975.mm.1	-0.427297	1.23604
TC1100000708.mm.1	-0.326711	1.23604
TC1600001839.mm.1	0.486676	1.23564
TC1200001175.mm.1	-0.719869	1.23522
TC1500001799.mm.1	-0.263408	1.23499
TC1600001045.mm.1	0.666548	1.23499
TC1400001228.mm.1	0.439464	1.23498
TC0900001281.mm.1	1.83841	1.23466
TC0200002227.mm.1	-0.634182	1.23466
TC1200002416.mm.1	-0.244244	1.23466
TC1100003138.mm.1	-0.264058	1.23466
TC0600002625.mm.1	-0.367537	1.23466
TC1700001571.mm.1	0.351144	1.23433
TC0300001117.mm.1	0.321618	1.23399
TC1400000822.mm.1	-0.448047	1.23399
TC0300001192.mm.1	0.316325	1.23304
TC1500000726.mm.1	-0.271674	1.23302
TC1700000564.mm.1	-0.289042	1.23294
TC0600000963.mm.1	-0.405594	1.23212
TC1600000179.mm.1	0.414564	1.23183
TC0200005415.mm.1	-0.33281	1.23183
TC0100002698.mm.1	0.301653	1.23183
TC0100000133.mm.1	-0.290682	1.2317
TC0600001078.mm.1	-0.30996	1.23169
TC0900002235.mm.1	0.296871	1.23093
TC0500002719.mm.1	0.384107	1.23093
TC1100001273.mm.1	0.355153	1.23093
TC0700001520.mm.1	-0.379763	1.23093
TC1000001687.mm.1	0.286226	1.23031
TC1600001316.mm.1	-0.416679	1.23031
TC1200000359.mm.1	0.362934	1.23031
TC1400001445.mm.1	-0.304297	1.23031
TC0200002067.mm.1	-0.321498	1.23031
TC0700001798.mm.1	-0.304754	1.22936
TC1400000071.mm.1	0.448322	1.22936
TC0600003474.mm.1	0.29459	1.22823
TC0200004932.mm.1	-0.37067	1.22823
TC0200004163.mm.1	-0.415775	1.2282
TC1800000758.mm.1	0.391958	1.22782
TC0700003198.mm.1	1.20448	1.2276
TC0700003200.mm.1	1.20448	1.2276
TC0300000936.mm.1	0.91276	1.2276
TC0300000942.mm.1	0.91276	1.2276
TC0300002517.mm.1	0.91276	1.2276
TC1500002225.mm.1	-0.816287	1.22757
TC0100000916.mm.1	0.483898	1.22691
TC0500003389.mm.1	1.06979	1.22642
TC1300000912.mm.1	0.352059	1.22642
TC1300000174.mm.1	-0.374545	1.22586
TC1900001630.mm.1	0.254976	1.2258
TC1800001654.mm.1	-0.243491	1.22492
TC1900001096.mm.1	-0.288764	1.22422
TC0300000484.mm.1	0.555714	1.22337
TC0900002320.mm.1	0.287281	1.22284
TC0200002044.mm.1	0.453355	1.2225
TC1900001137.mm.1	0.387097	1.22219
TC0800001528.mm.1	-0.481999	1.22172
TC1100000238.mm.1	0.246603	1.22079
TC0300000412.mm.1	-0.553362	1.22019
TC1600001184.mm.1	0.298723	1.22019
TC0X00001872.mm.1	0.879139	1.22019
TC1700000927.mm.1	0.304489	1.22019
TC1700000706.mm.1	-0.279931	1.22019
TC1600001880.mm.1	-0.591442	1.2191
TC1800000030.mm.1	-0.475906	1.21896
TC0300000983.mm.1	-0.413035	1.21825
TC1000001684.mm.1	0.280671	1.21792
TC0X00002050.mm.1	-0.339998	1.21792
TC0400002599.mm.1	-0.655489	1.21792
TC1100003858.mm.1	0.325324	1.21792
TC0X00000204.mm.1	0.259172	1.21792
TC0800001926.mm.1	-0.385132	1.21792
TC0100002603.mm.1	-0.616226	1.21792
TC0800002945.mm.1	-0.509963	1.21777
TC1900000889.mm.1	-0.351007	1.21672
TC1600000089.mm.1	-0.403404	1.21577
TC0800002969.mm.1	0.359162	1.21539
TC1200002220.mm.1	-0.339855	1.21514
TC0200002478.mm.1	-0.276859	1.21514
TC0500001560.mm.1	-0.331977	1.21492
TC0700003592.mm.1	0.550698	1.21401
TC0800001123.mm.1	0.278562	1.21371
TC1400001665.mm.1	0.290357	1.21341
TC1300000891.mm.1	-0.469554	1.21285
TC0200005146.mm.1	0.356339	1.21244
TC0X00000706.mm.1	-0.337637	1.21196
TC0700004068.mm.1	-0.278335	1.21196
TC0200001441.mm.1	0.467953	1.21103
TC1100003078.mm.1	0.410598	1.21065
TC0100000426.mm.1	-0.311938	1.20997
TC1300000778.mm.1	-0.448339	1.20917
TC1500001227.mm.1	0.474509	1.20917
TC1400000790.mm.1	-0.264236	1.20897
TC0500002411.mm.1	0.482969	1.20855
TC1100002497.mm.1	0.315941	1.20855
TC0400001610.mm.1	0.251434	1.20855
TC0300001240.mm.1	0.242198	1.20793
TC1100000724.mm.1	0.340348	1.20793
TC0200005011.mm.1	0.29072	1.20773
TC0700003186.mm.1	0.743435	1.20692
TC0700003202.mm.1	0.743435	1.20692
TC0700003204.mm.1	0.743435	1.20692
TC0300001136.mm.1	-0.232313	1.20692
TC1600001527.mm.1	-0.673194	1.20692
TC0700003347.mm.1	-0.649002	1.2044
TC1800001620.mm.1	-0.332515	1.20437
TC0700003201.mm.1	0.601928	1.20437
TC0900000856.mm.1	-0.49765	1.20437
TC0400004190.mm.1	0.266452	1.20437
TC0300000322.mm.1	0.288902	1.20433
TC0200005502.mm.1	0.276684	1.20418
TC0500000334.mm.1	0.995007	1.20374
TC0X00000616.mm.1	-0.458834	1.20372
TC1300000523.mm.1	-0.394973	1.20361
TC0600002114.mm.1	-0.370954	1.20286
TC1700001816.mm.1	0.283924	1.20261
TC0100003096.mm.1	0.512791	1.20153
TC0300002777.mm.1	-0.373664	1.20151
TC1300000177.mm.1	-0.745926	1.20151
TC0900002990.mm.1	-0.370897	1.20151
TC1900000326.mm.1	1.03062	1.20151
TC1500001958.mm.1	0.390483	1.19937
TC0700002123.mm.1	0.340326	1.19861
TC1700000404.mm.1	0.353353	1.19861
TC0700003160.mm.1	0.739768	1.19855
TC0X00002171.mm.1	-0.246237	1.19855
TC1600001551.mm.1	0.423958	1.19855
TC0400001894.mm.1	0.406463	1.19853
TC1200001236.mm.1	0.242912	1.19841
TC0400003440.mm.1	-0.267771	1.19841
TC0200004958.mm.1	-0.416982	1.19765
TC1200000445.mm.1	0.513791	1.19765
TC0600000294.mm.1	-0.250314	1.19735
TC1100000899.mm.1	-0.690835	1.19727
TC1100001337.mm.1	0.905414	1.19727
TC1100001338.mm.1	0.905414	1.19727
TC1200000451.mm.1	0.905414	1.19727
TC1200000452.mm.1	0.905414	1.19727
TC1200000453.mm.1	0.905414	1.19727
TC1200001751.mm.1	0.905414	1.19727
TC1200001754.mm.1	0.905414	1.19727
TC1500000662.mm.1	0.455846	1.19719
TSUnmapped00000169.mm.1	0.859559	1.19714
TC0400003833.mm.1	0.406453	1.19567
TC0400001034.mm.1	0.409067	1.19565
TC1600001252.mm.1	-1.28522	1.19563
TC0300000230.mm.1	0.563535	1.19561
TC0300000144.mm.1	0.293711	1.19558
TC0500001635.mm.1	0.28263	1.1955
TC4_JH584293_random00000012.mm.1	0.612461	1.19528
TC1100000892.mm.1	-0.480036	1.19499
TC0300000817.mm.1	0.73095	1.19483
TC0600003604.mm.1	0.389103	1.19465
TC1100002175.mm.1	0.374216	1.19458
TC0700002536.mm.1	0.299865	1.19376
TC1500000018.mm.1	0.326633	1.19376
TC0300002901.mm.1	0.236238	1.19376
TC1200000201.mm.1	-0.336175	1.19376
TC0800000527.mm.1	-0.650123	1.19376
TC0500001642.mm.1	-0.355381	1.19376
TC0700001833.mm.1	0.42968	1.19376
TC1200001446.mm.1	-0.531681	1.1934
TC1200001020.mm.1	0.408691	1.19265
TC0600001508.mm.1	-0.250652	1.19218
TC1100003406.mm.1	-0.320873	1.19216
TC0300001124.mm.1	0.258252	1.19216
TC0500001963.mm.1	0.630843	1.19216
TC1900000259.mm.1	-0.344637	1.19209
TC0800003221.mm.1	-0.31876	1.19123
TC0400004204.mm.1	0.358319	1.19091
TC0300001979.mm.1	-0.315182	1.18928
TC0100002541.mm.1	-0.271439	1.18886
TC1100001590.mm.1	0.325719	1.18886
TC1400000975.mm.1	-0.363767	1.18866
TC0900001416.mm.1	-0.528114	1.18853
TC0700004589.mm.1	-0.234049	1.1881
TC1200000134.mm.1	0.396464	1.18725
TC0100002163.mm.1	-0.39733	1.18725
TC0700003007.mm.1	0.415477	1.187
TC0100001442.mm.1	0.240235	1.18683
TC0500002077.mm.1	-0.633001	1.1863
TC0500000740.mm.1	-0.325026	1.18601
TC1300002594.mm.1	0.357032	1.18571
TC1000002945.mm.1	0.286999	1.18477
TC0X00000069.mm.1	-0.249505	1.18445
TC0800002683.mm.1	-0.319281	1.18445
TC1500000355.mm.1	0.271668	1.18445
TC0600002269.mm.1	-0.387892	1.1842
TC0300001035.mm.1	0.300905	1.18412
TC1700001522.mm.1	0.695452	1.18377
TC0200002166.mm.1	-0.299796	1.18369
TC1700001686.mm.1	0.26317	1.18321
TC1000003160.mm.1	-0.450114	1.18303
TC0900002684.mm.1	0.478718	1.18193
TC0500001410.mm.1	0.260811	1.18099
TC0300002595.mm.1	0.515285	1.18099
TC0300001674.mm.1	0.278823	1.18036
TC0400001871.mm.1	0.234699	1.17996
TC1100000571.mm.1	-0.350574	1.17976
TC0200002792.mm.1	0.346278	1.17976
TC1500000140.mm.1	-0.550483	1.17902
TC1200001163.mm.1	-0.3035	1.1782
TC1600001151.mm.1	-0.459298	1.17766
TC1200000809.mm.1	-0.331381	1.17706
TC0400002977.mm.1	-0.335452	1.17618
TC1700002179.mm.1	0.711239	1.17588
TC1100002907.mm.1	-0.43172	1.17588
TC0200000037.mm.1	0.388738	1.17369
TC1800000292.mm.1	0.901245	1.17369
TC1000000744.mm.1	0.549028	1.17298
TC0100000967.mm.1	-0.510737	1.1729
TC1000002253.mm.1	-0.56668	1.1729
TC1700002487.mm.1	-0.238947	1.17285
TC1700002558.mm.1	-0.441062	1.17275
TC1200001715.mm.1	0.321942	1.17275
TC1000002583.mm.1	0.295489	1.17267
TC0200001218.mm.1	-0.433487	1.17233
TC1900000905.mm.1	-0.52635	1.17159
TC0900001110.mm.1	0.304016	1.1714
TC0200000341.mm.1	0.492184	1.17114
TC0900001602.mm.1	-0.696239	1.17093
TC0400001887.mm.1	0.259106	1.17037
TC0700003608.mm.1	-0.34208	1.16943
TC0600002106.mm.1	0.261437	1.16943
TC0900001504.mm.1	0.36986	1.16915
TC1100000187.mm.1	0.436535	1.16915
TC0300002500.mm.1	-0.479528	1.16915
TC0700004610.mm.1	-0.310538	1.16833
TC0X00002161.mm.1	0.381506	1.16833
TC1500002187.mm.1	-0.259235	1.16833
TC1300001536.mm.1	-1.48735	1.16822
TC0600000591.mm.1	0.26504	1.16767
TC0300000343.mm.1	1.32081	1.16743
TC1700000773.mm.1	0.27032	1.16728
TC0600002688.mm.1	-0.243216	1.16703
TC1900000689.mm.1	0.273225	1.16609
TC0X00002180.mm.1	-0.458948	1.16609
TC1400002339.mm.1	0.930173	1.16599
TC0400001137.mm.1	-0.330987	1.16599
TC1000003019.mm.1	0.492801	1.16599
TC0500002244.mm.1	-0.329975	1.16599
TC1000001315.mm.1	-0.346326	1.16509
TC0100001913.mm.1	-0.852279	1.16509
TC0500002059.mm.1	-0.252287	1.16509
TC1000001145.mm.1	0.311157	1.16448
TC1800000368.mm.1	-0.400076	1.16439
TC1600000306.mm.1	-0.931257	1.16409
TC1500001862.mm.1	-0.651417	1.16409
TC0700002694.mm.1	-0.589472	1.16326
TC1500001234.mm.1	-0.398945	1.16326
TC0X00001371.mm.1	0.364562	1.16277
TC0500000488.mm.1	-0.314752	1.16266
TC0600000047.mm.1	0.36296	1.16255
TC0500001093.mm.1	-0.265074	1.16255
TC0700001279.mm.1	0.577837	1.1623
TC0200001060.mm.1	0.333585	1.16212
TC1200000450.mm.1	0.920811	1.16212
TC0200003133.mm.1	-0.270451	1.16186
TC0900002503.mm.1	-0.45485	1.16178
TC1300001991.mm.1	-0.475058	1.1616
TC0700003936.mm.1	-0.300249	1.1614
TC0800000192.mm.1	-0.482372	1.16134
TC0500003651.mm.1	0.445582	1.16134
TC1100000983.mm.1	-0.239696	1.16134
TC0300001701.mm.1	0.319033	1.16134
TC0700003978.mm.1	-0.477946	1.16134
TC0900003191.mm.1	0.384835	1.1611
TC1900001044.mm.1	-1.04485	1.16092
TC0700000050.mm.1	0.354785	1.16012
TC1400001360.mm.1	0.380376	1.15967
TC0500003703.mm.1	-0.262889	1.15941
TC1300002240.mm.1	0.266478	1.1591
TC0100001096.mm.1	0.445266	1.15883
TC1200001594.mm.1	-0.330806	1.15868
TC1600002013.mm.1	0.250859	1.15796
TC0700002418.mm.1	0.518558	1.15796
TC1800000374.mm.1	-0.621306	1.15796
TC0700004009.mm.1	0.305287	1.15741
TC1100003775.mm.1	0.536578	1.15651
TC1600001838.mm.1	0.562389	1.15651
TC0X00001157.mm.1	0.635938	1.15651
TC0300001486.mm.1	0.270472	1.15546
TC0200004393.mm.1	0.618189	1.15522
TC1100001314.mm.1	-0.734595	1.15483
TC1200001302.mm.1	0.493394	1.15419
TC0400002389.mm.1	0.249889	1.15408
TC0400003740.mm.1	-0.323005	1.154
TC0X00001931.mm.1	0.221897	1.154
TC1700001987.mm.1	-0.277841	1.15313
TC0300003149.mm.1	-1.12068	1.15158
TC0800002927.mm.1	-0.406004	1.15046
TC1700000709.mm.1	-0.294455	1.15046
TC0300001647.mm.1	0.563463	1.15044
TC0100003645.mm.1	-0.535111	1.15044
TC1300001883.mm.1	-0.464793	1.15044
TC0X00001380.mm.1	0.445716	1.14953
TC0400003526.mm.1	-0.622282	1.14953
TC0500000417.mm.1	0.289035	1.1493
TC1400001499.mm.1	-0.274811	1.1493
TC0100003343.mm.1	-0.851023	1.14917
TC0700000044.mm.1	-0.553983	1.1484
TC1100004121.mm.1	0.370757	1.14817
TC1100001448.mm.1	0.465311	1.14618
TC0200001723.mm.1	1.09374	1.14618
TC1000001761.mm.1	0.2428	1.14618
TC0200003260.mm.1	-0.455535	1.14573
TC1000000011.mm.1	-0.265537	1.1457
TC0600000927.mm.1	0.256256	1.14567
TC1900000881.mm.1	-0.315515	1.14521
TC0600001341.mm.1	0.559583	1.14518
TC0800000036.mm.1	-0.457084	1.14518
TC0600003195.mm.1	0.238217	1.14518
TC0200001951.mm.1	-0.347341	1.14518
TC0500000499.mm.1	0.352504	1.14518
TC0700001668.mm.1	0.323982	1.14464
TC1000001789.mm.1	-0.351619	1.14464
TC0700001854.mm.1	-0.236317	1.14459
TC0700003948.mm.1	-0.675502	1.14392
TC1600000656.mm.1	-0.331083	1.14392
TC1100003928.mm.1	0.312076	1.14361
TC1500000587.mm.1	-0.337804	1.1436
TC0800002295.mm.1	-0.64315	1.1436
TC1500000099.mm.1	0.286268	1.1436
TC0900002369.mm.1	-0.560107	1.14345
TC1800000019.mm.1	0.284235	1.14345
TC1300002253.mm.1	0.271877	1.1426
TC0800000703.mm.1	-0.410884	1.14252
TC0400003615.mm.1	-0.4172	1.14252
TC0200002648.mm.1	0.385324	1.14247
TC1200001886.mm.1	0.277719	1.14221
TC0200001089.mm.1	-0.397324	1.14184
TC0X00003266.mm.1	-0.298427	1.14184
TC0X00001793.mm.1	-0.257025	1.14127
TC0X00001956.mm.1	-0.533692	1.14127
TC1700002107.mm.1	0.381971	1.14107
TC0700003263.mm.1	0.866404	1.14107
TC0700003265.mm.1	0.866404	1.14107
TC1800001632.mm.1	-0.244169	1.1403
TC0300003196.mm.1	-0.234522	1.1401
TC1300002239.mm.1	0.559504	1.1401
TC0800003045.mm.1	0.539944	1.14
TC0200000110.mm.1	-0.480863	1.1396
TC0200000116.mm.1	-0.480863	1.1396
TC1800000564.mm.1	-0.32172	1.13927
TC1400002068.mm.1	0.287919	1.13878
TC1900001005.mm.1	0.437836	1.13878
TC0X00002007.mm.1	0.476847	1.13803
TC0400001180.mm.1	0.25865	1.13741
TC1100000350.mm.1	0.277381	1.13721
TC0400002876.mm.1	0.249489	1.1371
TC0200003507.mm.1	-0.609827	1.13705
TC0200000450.mm.1	-0.448934	1.13684
TC1100000123.mm.1	-0.347001	1.13684
TC1100002722.mm.1	-0.35604	1.13684
TC1100004232.mm.1	-0.387704	1.13684
TC1500001511.mm.1	-0.448049	1.13667
TC1100003860.mm.1	-0.427145	1.13623
TC1400000813.mm.1	0.308173	1.13614
TC1200001353.mm.1	0.625422	1.13594
TC0200002928.mm.1	-0.434046	1.13562
TC0400000277.mm.1	-0.44597	1.13383
TC0300001161.mm.1	0.216395	1.13345
TC1200000461.mm.1	0.2528	1.13338
TC0700001398.mm.1	-0.318975	1.13338
TSUnmapped00000043.mm.1	0.729518	1.13338
TC0900001778.mm.1	0.738238	1.13338
TC0900001219.mm.1	0.339257	1.13183
TC0200001997.mm.1	-0.290048	1.13134
TC1700000200.mm.1	0.497424	1.13105
TC1800000209.mm.1	-0.233552	1.1306
TC0800002844.mm.1	0.684421	1.13028
TC0400000036.mm.1	0.365508	1.12998
TC0600003050.mm.1	0.238046	1.12972
TC0600002897.mm.1	0.684893	1.12972
TC1900000026.mm.1	-0.327271	1.12972
TC1000001802.mm.1	0.344415	1.12969
TC0700004315.mm.1	-0.320961	1.12948
TC1000001919.mm.1	0.453585	1.12893
TC1300000364.mm.1	-0.39667	1.12893
TC0200004548.mm.1	-0.488688	1.12855
TC0500002280.mm.1	-0.562241	1.12718
TC0200001527.mm.1	-0.411077	1.12718
TC0500000441.mm.1	0.672378	1.12718
TC1100000089.mm.1	-0.360489	1.12698
TC0700001557.mm.1	-0.296585	1.12698
TC0700002489.mm.1	-0.364544	1.12608
TC0800000148.mm.1	0.485724	1.12604
TC0100003258.mm.1	0.300075	1.1247
TC0300000693.mm.1	-0.305017	1.12466
TC0100000927.mm.1	-0.263403	1.12381
TC1100001221.mm.1	0.423911	1.12305
TC0300000711.mm.1	-0.639695	1.12285
TC0X00003173.mm.1	-0.421361	1.12225
TC0700004283.mm.1	-0.699739	1.12225
TC0Y00000004.mm.1	-0.271512	1.12218
TC0700000498.mm.1	-0.268613	1.12144
TC1000001586.mm.1	-0.688597	1.12131
TC1200000588.mm.1	0.380559	1.12123
TC0100002587.mm.1	-0.385664	1.12123
TC0200004602.mm.1	0.371374	1.12122
TC1100003857.mm.1	-0.45238	1.12119
TC1300001492.mm.1	-0.752283	1.12066
TC0400003559.mm.1	-0.324712	1.12066
TC0500000470.mm.1	-0.947733	1.12043
TC0500003694.mm.1	0.490491	1.12043
TC1100003245.mm.1	-0.391336	1.12043
TC1000000859.mm.1	-0.379925	1.12028
TC0600003539.mm.1	0.660385	1.1202
TC1000000156.mm.1	-0.368334	1.11909
TC1300000589.mm.1	-0.285274	1.11909
TC0200005305.mm.1	-0.381509	1.11906
TC1700001014.mm.1	-0.3823	1.11901
TC0500000366.mm.1	0.243916	1.11883
TC0200002594.mm.1	0.487646	1.11883
TC0300001703.mm.1	-0.301444	1.11883
TC0X00003399.mm.1	0.342664	1.11883
TC1400002752.mm.1	-0.507022	1.1187
TC0800000782.mm.1	0.2963	1.1184
TC1600001605.mm.1	-0.289689	1.11791
TC1200000225.mm.1	0.292988	1.1178
TC1200001282.mm.1	0.563947	1.11771
TC0700004665.mm.1	0.637152	1.11742
TC1300000744.mm.1	0.396608	1.11742
TC0200001471.mm.1	0.363556	1.11705
TC1300001940.mm.1	0.292022	1.11656
TC1100003345.mm.1	0.28269	1.11596
TC0700002311.mm.1	-0.583625	1.11594
TC0700004303.mm.1	-0.276206	1.11586
TC0900000923.mm.1	-0.241898	1.11482
TC1700001194.mm.1	0.366274	1.11482
TC0200004454.mm.1	-0.346093	1.11482
TC1200002516.mm.1	1.32301	1.11418
TC0700001332.mm.1	0.258749	1.11418
TC0200001750.mm.1	0.270866	1.11418
TC1400002671.mm.1	0.944689	1.11367
TC0600000970.mm.1	0.519222	1.11364
TC1900000591.mm.1	0.338956	1.11347
TC0800001319.mm.1	-0.621062	1.11336
TC0X00002783.mm.1	-0.373374	1.11305
TC0300001492.mm.1	0.478555	1.11271
TC0600001129.mm.1	0.452878	1.11267
TC0700003167.mm.1	0.907615	1.11255
TC0M00000005.mm.1	0.974615	1.11255
TC0100003233.mm.1	0.219875	1.11255
TC0800000845.mm.1	-0.297074	1.11172
TC0200001973.mm.1	0.717261	1.11172
TC1000000851.mm.1	-0.264802	1.11169
TC1700000663.mm.1	0.443586	1.11146
TC0900003189.mm.1	-0.419025	1.11113
TC1100003396.mm.1	-0.258349	1.11037
TC0100003627.mm.1	0.389818	1.10968
TC1500000501.mm.1	-0.493936	1.1093
TC1300000105.mm.1	0.332237	1.10914
TC1900000866.mm.1	0.265983	1.10914
TC1100002103.mm.1	-0.441926	1.10914
TC0700003278.mm.1	0.95801	1.10914
TC1500000485.mm.1	-0.212988	1.10787
TC0900003341.mm.1	0.278193	1.1078
TC0400002189.mm.1	0.236736	1.10765
TC0800000368.mm.1	-0.365647	1.10758
TC0X00000969.mm.1	0.365749	1.10758
TC0200002963.mm.1	-0.354914	1.10758
TC1100003150.mm.1	1.41505	1.10758
TC0900000659.mm.1	0.258062	1.10752
TC1300000285.mm.1	0.373509	1.10752
TC1100000937.mm.1	0.408223	1.10743
TC1400002524.mm.1	-0.486642	1.10725
TC0800001169.mm.1	-0.252116	1.10725
TC1200001758.mm.1	0.257849	1.10693
TC0600000998.mm.1	0.402723	1.10647
TC0700003397.mm.1	-0.281482	1.10647
TC0700003226.mm.1	0.784733	1.10612
TC0700003228.mm.1	0.784733	1.10612
TC1900001415.mm.1	-0.2667	1.10564
TC0500000387.mm.1	0.284903	1.1055
TC1600002084.mm.1	-0.405282	1.10532
TC1300000983.mm.1	-0.328186	1.10483
TC0200000200.mm.1	-0.656558	1.10478
TC1400000304.mm.1	-0.46313	1.10478
TC1800001638.mm.1	-0.301386	1.10459
TC1700000070.mm.1	0.443136	1.10459
TC0700001362.mm.1	-0.44508	1.10414
TC1300001639.mm.1	-0.715098	1.10395
TC0700000514.mm.1	0.424883	1.10395
TC0300002390.mm.1	-0.261942	1.10384
TC0800003219.mm.1	-0.336729	1.10363
TC1100004085.mm.1	-0.388075	1.10189
TC1700001947.mm.1	-0.253661	1.10186
TC0200002026.mm.1	-0.230149	1.10159
TC1000000275.mm.1	-0.426263	1.10159
TC0800000648.mm.1	-0.287749	1.10159
TC1600001352.mm.1	-0.484242	1.10151
TC0300002630.mm.1	0.412439	1.10151
TC1500002214.mm.1	0.413394	1.10087
TC0100003508.mm.1	-0.506542	1.10087
TC1100000057.mm.1	-0.297558	1.10087
TC0200004775.mm.1	-0.294471	1.10087
TC1100002251.mm.1	0.322445	1.10037
TC1600001379.mm.1	-0.730706	1.10037
TC0600000830.mm.1	-0.23984	1.10006
TC1900000401.mm.1	0.266091	1.10006
TC1000000548.mm.1	0.344825	1.09897
TC0900000458.mm.1	-0.407297	1.09852
TC0900002699.mm.1	0.314966	1.09782
TC1300000459.mm.1	-0.430997	1.09782
TC0200003588.mm.1	-0.286503	1.09781
TC0400000169.mm.1	0.310043	1.09781
TC0200003205.mm.1	-0.452118	1.0972
TC0700001886.mm.1	-1.0013	1.09682
TC1200001149.mm.1	-0.5679	1.09615
TC0700000473.mm.1	-0.318411	1.09612
TC0700004309.mm.1	0.496005	1.09609
TC0800000844.mm.1	0.3479	1.09609
TC0500001491.mm.1	-0.461015	1.09609
TC0200001222.mm.1	0.319189	1.09609
TC0700003311.mm.1	0.946568	1.0958
TC0900002569.mm.1	-0.693756	1.09546
TC0900000378.mm.1	0.362517	1.09546
TC0800001325.mm.1	0.457085	1.09514
TC0900003065.mm.1	-0.249021	1.09514
TC0400003672.mm.1	-0.347821	1.09512
TC1300001377.mm.1	-0.381347	1.0951
TC0200004466.mm.1	0.746079	1.09472
TC0500001412.mm.1	0.226412	1.09472
TC0700004554.mm.1	-0.522369	1.09472
TC1100002835.mm.1	-0.388034	1.09472
TC1100001194.mm.1	0.356313	1.09472
TC1000000881.mm.1	-0.377235	1.09472
TC1400002325.mm.1	-0.248265	1.09472
TC0700004207.mm.1	0.680856	1.09472
TC1000002671.mm.1	-0.298776	1.09472
TC0800001872.mm.1	0.483545	1.09461
TC0700003324.mm.1	0.669496	1.09426
TC0800001093.mm.1	0.241401	1.09402
TC0400000223.mm.1	-0.524718	1.09375
TC0500002689.mm.1	-0.524718	1.09375
TC1100001603.mm.1	-0.524718	1.09375
TC1200001300.mm.1	-0.524718	1.09375
TC0300000782.mm.1	0.336179	1.09375
TC0400000197.mm.1	-0.532797	1.09375
TC0X00000502.mm.1	-0.345363	1.09375
TC0X00001829.mm.1	0.62135	1.09375
TC1700002332.mm.1	0.230405	1.09375
TC1100004104.mm.1	-0.292599	1.09375
TC0700004655.mm.1	-0.221828	1.09375
TC0300000009.mm.1	-0.560713	1.09324
TC0400000446.mm.1	0.378721	1.09227
TC1500002338.mm.1	-0.320177	1.09192
TC0700001131.mm.1	-0.288387	1.09161
TC0200003752.mm.1	-0.474322	1.09149
TC0100000329.mm.1	0.386866	1.09144
TC0800000330.mm.1	0.229964	1.09144
TC1400001057.mm.1	-0.30988	1.09138
TC0300002161.mm.1	-0.96698	1.09107
TC0100000097.mm.1	-0.23858	1.09107
TC1600000788.mm.1	0.303162	1.09054
TC1700001714.mm.1	-0.521648	1.08991
TC0400003329.mm.1	-0.302815	1.089
TC0300000538.mm.1	-0.23904	1.08866
TC1900000133.mm.1	0.272677	1.08667
TC1700000428.mm.1	0.455488	1.08649
TC0600000822.mm.1	0.239215	1.0849
TC1400000256.mm.1	-0.309593	1.08488
TC0300002351.mm.1	-0.484604	1.08488
TC1100002438.mm.1	0.393894	1.08436
TC0200003262.mm.1	-0.279667	1.08428
TC1900000847.mm.1	-0.440823	1.08391
TC1500000019.mm.1	-0.43642	1.08391
TC1100001484.mm.1	-0.344796	1.0839
TC0400000377.mm.1	-0.219365	1.08373
TC1500000423.mm.1	-0.457804	1.08337
TC0600001087.mm.1	-0.437528	1.08279
TC1000002236.mm.1	0.271287	1.08279
TC0200000720.mm.1	-0.332235	1.08258
TC1500002351.mm.1	-0.318654	1.0815
TC1100001109.mm.1	-0.341298	1.0814
TC1000001079.mm.1	0.411147	1.08093
TC1900000960.mm.1	-0.23038	1.08087
TC0200001876.mm.1	-0.353384	1.08087
TC0300000646.mm.1	-0.353384	1.08087
TC0X00002867.mm.1	0.274955	1.08087
TC0400003737.mm.1	-0.226755	1.08045
TSUnmapped00000172.mm.1	0.901954	1.08045
TC1000001153.mm.1	0.409351	1.08
TC0200000888.mm.1	0.237198	1.07933
TC0700002588.mm.1	-0.742551	1.07932
TC1400001896.mm.1	-0.39924	1.0793
TC1100001049.mm.1	-0.218342	1.0793
TC1300002464.mm.1	0.384313	1.0791
TC0900002149.mm.1	0.762421	1.07902
TC1200000769.mm.1	0.441992	1.07869
TC1200001272.mm.1	0.466097	1.07869
TC0900001788.mm.1	-0.682365	1.07869
TC0700003883.mm.1	-0.27805	1.07869
TC0300000750.mm.1	-0.314564	1.07869
TC0800002739.mm.1	0.567081	1.07869
TC1100000417.mm.1	0.411291	1.07869
TC1700000679.mm.1	0.869308	1.07869
TC0400001968.mm.1	-0.341261	1.07857
TC0600001027.mm.1	-0.290085	1.07847
TC0300001159.mm.1	-0.224277	1.07825
TC1400000130.mm.1	-0.589212	1.07825
TC1400001669.mm.1	0.501498	1.07758
TC0600002053.mm.1	-0.805297	1.07756
TC0200004887.mm.1	0.313341	1.07714
TC1500002092.mm.1	-0.367117	1.07685
TC1500001891.mm.1	-0.699894	1.07665
TC0900003043.mm.1	-0.254855	1.07665
TC0300001991.mm.1	-0.365771	1.07637
TC1900001105.mm.1	-0.457985	1.07637
TC0100000792.mm.1	-0.336186	1.07619
TC0200004312.mm.1	0.289335	1.07516
TC0900002310.mm.1	0.328554	1.07505
TC1400001094.mm.1	0.419964	1.07472
TC1500001651.mm.1	0.390371	1.07472
TC1400000912.mm.1	0.321155	1.07472
TCX_GL456233_random00000007.mm.1	0.36123	1.07467
TC1300000965.mm.1	0.53948	1.07437
TC0200005514.mm.1	0.262284	1.07373
TC1200001638.mm.1	0.421685	1.07373
TC1800001216.mm.1	0.322465	1.07373
TC0200004383.mm.1	-0.647379	1.07373
TC0400000455.mm.1	-0.318041	1.07373
TC0200001777.mm.1	0.535841	1.07373
TC1700002497.mm.1	-0.292652	1.07367
TC0900000639.mm.1	0.254713	1.07367
TC1100001293.mm.1	-0.592529	1.07361
TC0200000681.mm.1	-0.41647	1.07359
TC0800003008.mm.1	0.382411	1.07335
TC0500003504.mm.1	-0.302813	1.073
TC1700002034.mm.1	-0.304109	1.073
TC0300002752.mm.1	0.232466	1.07292
TC1700002199.mm.1	0.366623	1.07259
TC1700000650.mm.1	0.347113	1.07253
TC1500002053.mm.1	0.318308	1.0725
TC0300001315.mm.1	-0.216652	1.07239
TC0X00001374.mm.1	-0.319434	1.07239
TC1000000382.mm.1	-0.301887	1.07145
TC0900001357.mm.1	0.380914	1.07137
TC1700001886.mm.1	-0.538997	1.07131
TC1300001507.mm.1	-0.635882	1.07077
TC0200005181.mm.1	0.26752	1.07077
TC0800001842.mm.1	-0.26864	1.07054
TC0X00002442.mm.1	0.277922	1.06931
TC1600000263.mm.1	0.320337	1.06929
TC0400004058.mm.1	0.255926	1.06929
TC1100001051.mm.1	-0.367887	1.06797
TC0200003528.mm.1	-0.294745	1.06797
TC1800001010.mm.1	0.872224	1.06781
TC0200000013.mm.1	-0.416791	1.06774
TC1300001555.mm.1	-0.665341	1.06761
TC1300000724.mm.1	-0.234706	1.06758
TC0300003208.mm.1	0.275154	1.06753
TC1600002168.mm.1	-0.387387	1.06736
TC0500001510.mm.1	-0.305612	1.06736
TC0200000684.mm.1	-0.482091	1.06686
TC0200003601.mm.1	0.296288	1.06678
TC1000002280.mm.1	-0.27152	1.06671
TC1800000510.mm.1	0.806364	1.06651
TC0400000114.mm.1	0.364634	1.06551
TC0800002402.mm.1	-0.646718	1.06416
TC1100001587.mm.1	0.43928	1.06411
TC1900001107.mm.1	-0.276249	1.0641
TC1000000517.mm.1	0.231434	1.0641
TC1700001524.mm.1	-0.286201	1.06409
TC1700002178.mm.1	0.216508	1.06396
TC0200000309.mm.1	-0.252818	1.06396
TC0200000180.mm.1	-0.431519	1.06396
TC1700001848.mm.1	0.245541	1.06326
TC1700002789.mm.1	0.275254	1.06325
TC1700000652.mm.1	0.230792	1.06321
TC0200001819.mm.1	-0.271865	1.0631
TC1800001479.mm.1	0.269311	1.06251
TC0700003804.mm.1	-0.21147	1.06248
TC1100000887.mm.1	-0.454996	1.06248
TC0300001645.mm.1	-0.256557	1.06248
TC1200002240.mm.1	-0.52973	1.06248
TC0900000163.mm.1	-0.443087	1.0624
TC0300002207.mm.1	-0.314818	1.0624
TC0800000130.mm.1	0.24457	1.06223
TC0700001626.mm.1	-0.279541	1.06221
TC0700000240.mm.1	0.381935	1.06215
TC0100003372.mm.1	-0.281125	1.06113
TC0900003241.mm.1	0.288569	1.06112
TC1000002076.mm.1	0.280615	1.06112
TC1000002195.mm.1	-0.423383	1.06091
TC0700001942.mm.1	-0.216315	1.06081
TC1900000628.mm.1	0.342601	1.06065
TC0200004816.mm.1	0.287959	1.06051
TC0600000328.mm.1	-0.587511	1.06008
TC0700002287.mm.1	0.291598	1.06008
TC0700002294.mm.1	0.291598	1.06008
TC1500001233.mm.1	-0.24823	1.05999
TC1500001657.mm.1	0.379561	1.05999
TC1300001923.mm.1	0.654139	1.05999
TC0200002980.mm.1	0.267572	1.05999
TC0800002290.mm.1	-0.263965	1.05952
TC0X00001862.mm.1	-0.532553	1.05935
TC0300002636.mm.1	-0.256481	1.05935
TC1500001431.mm.1	-0.328935	1.05927
TC0200002277.mm.1	-0.238753	1.05927
TC0800001324.mm.1	0.257259	1.05898
TC1200000265.mm.1	-0.222513	1.05898
TC0700002617.mm.1	0.245266	1.05888
TC1700000858.mm.1	-0.309442	1.05837
TC0300001695.mm.1	-0.384315	1.05832
TC0800000032.mm.1	-0.400318	1.05832
TC0600000388.mm.1	-0.26535	1.05832
TC1100003478.mm.1	-0.355523	1.05808
TC1700000047.mm.1	0.324185	1.0567
TC0200002716.mm.1	0.384383	1.05657
TC0200000480.mm.1	-0.28238	1.0565
TC1700000389.mm.1	-0.342698	1.05638
TC0400001411.mm.1	-0.304739	1.05638
TC0500001927.mm.1	0.247756	1.05561
TC0600002641.mm.1	-0.331148	1.05531
TC0400000687.mm.1	0.54995	1.05531
TC1700002586.mm.1	0.244936	1.05531
TC0700003596.mm.1	-0.672599	1.05524
TC0500000432.mm.1	-0.270991	1.05425
TC1600002063.mm.1	0.316676	1.05396
TC1100003043.mm.1	0.558201	1.05396
TC0300003214.mm.1	-1.03708	1.0536
TC1600001611.mm.1	0.396025	1.0536
TC0700003247.mm.1	0.877046	1.05334
TC1000000278.mm.1	-0.638467	1.05334
TC0200000567.mm.1	0.545665	1.05308
TC0700001841.mm.1	0.217975	1.05299
TC1000000835.mm.1	0.226802	1.05288
TC0300000130.mm.1	0.945217	1.0527
TC1400002468.mm.1	-0.333547	1.0527
TC1700001213.mm.1	-0.335296	1.05269
TC1000003049.mm.1	0.215005	1.0523
TC0200005429.mm.1	-0.396468	1.0523
TC0600000325.mm.1	-0.352721	1.05197
TC0X00001394.mm.1	0.386941	1.05187
TC1900001004.mm.1	-0.254316	1.05154
TC1000001869.mm.1	-0.374583	1.05044
TC1800001266.mm.1	-0.42233	1.04938
TC1500000357.mm.1	-0.265591	1.04938
TC0900001173.mm.1	-0.231659	1.04938
TC0800002404.mm.1	0.409799	1.04885
TC0600000264.mm.1	0.585597	1.04885
TC0900000226.mm.1	-0.256001	1.0488
TC0600002487.mm.1	0.452888	1.0488
TC1000003130.mm.1	-0.329397	1.04865
TC0800001801.mm.1	-0.290723	1.04817
TC1800000266.mm.1	0.331611	1.04812
TC0700003259.mm.1	0.766258	1.04812
TC1700001264.mm.1	-0.327909	1.04812
TC1100001543.mm.1	0.326467	1.04794
TC0500002152.mm.1	-0.221121	1.04749
TC1200002402.mm.1	0.515904	1.04742
TC1700000886.mm.1	-0.418171	1.04742
TC0X00001285.mm.1	0.322524	1.04567
TC0800002392.mm.1	-0.332183	1.04564
TC0500000385.mm.1	0.398181	1.04564
TC0X00001594.mm.1	-0.584478	1.04517
TC0500003465.mm.1	0.281607	1.04517
TC1300002093.mm.1	0.719794	1.04517
TC0800002706.mm.1	-0.252594	1.04492
TC0900002468.mm.1	-0.515322	1.04492
TC0200002443.mm.1	-0.39188	1.04463
TC0600000914.mm.1	-0.429071	1.04463
TC0500000715.mm.1	-0.411066	1.04463
TC1100000900.mm.1	-0.68586	1.04424
TC0900000082.mm.1	-0.596847	1.0438
TC0800001386.mm.1	-0.409107	1.0437
TC0800001003.mm.1	-0.28506	1.0437
TC1300000924.mm.1	0.40256	1.04361
TC0700003552.mm.1	-0.783395	1.04287
TC0200004440.mm.1	-0.233776	1.04287
TC0500002141.mm.1	-0.61218	1.04287
TC1000001653.mm.1	-0.61218	1.04287
TC1300000982.mm.1	-0.61218	1.04287
TC0600003469.mm.1	-0.286595	1.04245
TC0100002954.mm.1	0.250039	1.04237
TC0100002602.mm.1	-0.381504	1.04236
TC0800001205.mm.1	-0.638063	1.04224
TC1500000821.mm.1	0.228217	1.04218
TC0900001422.mm.1	-0.280891	1.04196
TC1700002788.mm.1	0.363351	1.0416
TC1100001973.mm.1	-0.306471	1.0411
TC0400000145.mm.1	-0.509008	1.04098
TC1700002078.mm.1	-0.369977	1.04078
TC0200001469.mm.1	-0.352352	1.04064
TC1100000812.mm.1	0.387253	1.03964
TC1100002028.mm.1	-0.598832	1.03922
TC1500000300.mm.1	0.457381	1.03921
TC0X00002671.mm.1	-0.235567	1.03921
TC1500001606.mm.1	0.291184	1.03837
TC1700000559.mm.1	0.273271	1.03827
TC0100001271.mm.1	-0.334107	1.0378
TC1800001591.mm.1	-0.406882	1.0378
TC0700002773.mm.1	-0.297498	1.03763
TC0200002784.mm.1	-0.257429	1.03763
TC0400003717.mm.1	0.294817	1.03763
TC0200001940.mm.1	0.280676	1.03734
TC0700004545.mm.1	-0.313923	1.03711
TC0200000754.mm.1	-0.407082	1.03694
TC0X00002769.mm.1	0.303287	1.0364
TC0500001389.mm.1	0.373513	1.03563
TC0800001432.mm.1	0.330183	1.03502
TC0600000639.mm.1	1.01578	1.03502
TC1300002161.mm.1	0.364678	1.03494
TC0600002323.mm.1	0.260203	1.03469
TC1100001638.mm.1	0.419046	1.03459
TC0200004352.mm.1	-0.379361	1.03419
TC0500001767.mm.1	-0.330535	1.0339
TC0800000271.mm.1	-0.32288	1.0339
TC0700002573.mm.1	0.329151	1.03361
TC1700001631.mm.1	-0.419102	1.03361
TC0200003533.mm.1	-0.290404	1.03361
TC0900000046.mm.1	0.308877	1.03361
TC1100000706.mm.1	-0.318656	1.03361
TC0200001963.mm.1	-0.42278	1.03361
TC0200004660.mm.1	0.283547	1.03361
TC0X00001276.mm.1	-0.27709	1.03355
TC1700001989.mm.1	-0.304449	1.03277
TC0X00000146.mm.1	-0.646729	1.03277
TC1100003111.mm.1	-0.254411	1.03277
TC0300001127.mm.1	-0.619597	1.03272
TC0400002460.mm.1	-0.699728	1.03269
TC0700000894.mm.1	-0.429704	1.03269
TC1100001951.mm.1	-1.13771	1.03269
TC0100000944.mm.1	-0.295428	1.03247
TC0500002529.mm.1	-0.602395	1.03224
TC0400004199.mm.1	0.294991	1.03212
TC0100001577.mm.1	-0.443086	1.03173
TC0800002581.mm.1	0.367173	1.03173
TC0100003102.mm.1	-0.765298	1.03147
TC1400001656.mm.1	0.464647	1.03117
TC0600002963.mm.1	-0.294304	1.03096
TC0700002786.mm.1	0.256444	1.03041
TC0400000284.mm.1	-0.268594	1.02985
TC0200002409.mm.1	-0.36815	1.02983
TC1900001163.mm.1	0.314178	1.02982
TC0400002007.mm.1	-0.22113	1.02969
TC0500003741.mm.1	-0.231354	1.02931
TC1200001421.mm.1	0.295278	1.02919
TC0400001990.mm.1	-0.25516	1.0291
TC1100002095.mm.1	0.360636	1.0291
TC0100002940.mm.1	0.331861	1.02903
TC0700003218.mm.1	0.769219	1.02903
TC0700003219.mm.1	0.769219	1.02903
TC1200001215.mm.1	-0.242794	1.02903
TC0800002235.mm.1	-0.227396	1.02887
TC0600002807.mm.1	0.883427	1.02853
TC1200001261.mm.1	0.385319	1.02825
TC0100003069.mm.1	0.438354	1.02822
TC0300002264.mm.1	-0.42016	1.02789
TC0300003091.mm.1	0.24507	1.02788
TC0100000014.mm.1	0.29952	1.02755
TC0500001065.mm.1	0.321861	1.02671
TC0200000585.mm.1	0.646477	1.02671
TC0800003226.mm.1	-0.715553	1.02671
TC0600002256.mm.1	-0.760315	1.02671
TC1300002479.mm.1	0.225936	1.02613
TC0400000245.mm.1	-0.72828	1.02613
TC0500000308.mm.1	-0.26365	1.02541
TC1200002359.mm.1	-0.436703	1.02517
TC1400000163.mm.1	-0.312776	1.02516
TC0900001623.mm.1	0.265684	1.02513
TC0300000767.mm.1	0.381906	1.02513
TC0900000095.mm.1	-0.262006	1.02494
TC0400001728.mm.1	-0.298848	1.0247
TC0500002035.mm.1	0.50509	1.02469
TC0900001874.mm.1	0.328432	1.02442
TC1000003103.mm.1	0.333723	1.02442
TC1100003609.mm.1	-0.37341	1.02421
TC1100000535.mm.1	0.331349	1.02302
TC0X00002415.mm.1	0.261875	1.0223
TC0200001032.mm.1	0.632992	1.02201
TC1400001634.mm.1	-0.246785	1.02201
TC1100001452.mm.1	0.278028	1.02188
TC0800000837.mm.1	0.393248	1.02188
TC0400004170.mm.1	0.637157	1.02188
TC0400003452.mm.1	0.506873	1.02132
TC1300002169.mm.1	0.619112	1.02122
TC0400004003.mm.1	-0.409527	1.02113
TC0200002974.mm.1	0.278057	1.02113
TC0500000496.mm.1	-0.571397	1.02108
TC0400000516.mm.1	-0.369003	1.02108
TC0X00001123.mm.1	-0.325995	1.02108
TC1300000573.mm.1	0.671492	1.02091
TC1300002689.mm.1	0.508221	1.02068
TC1600002078.mm.1	0.266635	1.02068
TC0500001577.mm.1	-0.248739	1.02035
TC1400001531.mm.1	-0.38005	1.02017
TC0100001944.mm.1	-0.380264	1.02017
TC0200004565.mm.1	-0.224757	1.0199
TC1600001473.mm.1	0.254116	1.0199
TC1900001592.mm.1	-0.258369	1.01965
TC0500002557.mm.1	0.489354	1.01945
TC1500000901.mm.1	0.613389	1.01945
TC1400002674.mm.1	0.402568	1.01917
TC0500000850.mm.1	0.266427	1.01911
TC0100002942.mm.1	0.376126	1.01911
TC0700003172.mm.1	0.819468	1.01911
TC0700003173.mm.1	0.819468	1.01911
TC0700003175.mm.1	0.819468	1.01911
TC0700003213.mm.1	0.819468	1.01911
TC1300002201.mm.1	0.240436	1.01911
TC1600000524.mm.1	-0.827441	1.01911
TC1600001068.mm.1	-0.827441	1.01911
TC1900001430.mm.1	-0.827441	1.01911
TC0X00001565.mm.1	0.312001	1.01911
TC0X00003083.mm.1	0.212309	1.01899
TC0800000017.mm.1	0.269654	1.0181
TC0700003928.mm.1	0.238511	1.0181
TC0100000397.mm.1	0.252049	1.01744
TC1000002264.mm.1	-0.316759	1.0173
TC0500001632.mm.1	-0.276547	1.0173
TC0500000175.mm.1	-0.809207	1.01689
TC0X00002377.mm.1	0.216735	1.0159
TC0600000381.mm.1	-0.249763	1.01515
TC1100003800.mm.1	-0.326002	1.01465
TC0400001259.mm.1	0.230928	1.01437
TC0100000919.mm.1	0.550921	1.01406
TC0900003110.mm.1	0.647582	1.01406
TC1300002533.mm.1	0.260924	1.01406
TC0200001757.mm.1	-0.359198	1.01406
TC1900000283.mm.1	0.296247	1.01406
TC0200004154.mm.1	0.495553	1.01395
TC0700003338.mm.1	0.633721	1.01395
TC1100000001.mm.1	-0.344346	1.01353
TC1000001951.mm.1	-0.374953	1.01353
TC0200004111.mm.1	-0.256328	1.01353
TC1100003469.mm.1	-0.25248	1.01336
TC0900002738.mm.1	0.252305	1.01314
TC0600001657.mm.1	0.248461	1.01269
TC0300000913.mm.1	-0.375181	1.01264
TC1800001312.mm.1	0.613429	1.01224
TC0300000926.mm.1	-0.658706	1.01186
TC1100002406.mm.1	0.278639	1.01186
TC1100004301.mm.1	0.241206	1.01186
TC0700004598.mm.1	0.289845	1.01186
TC0600003598.mm.1	-0.214575	1.01181
TC0400001583.mm.1	0.755913	1.01181
TC1000000493.mm.1	-0.206661	1.01134
TC0300003093.mm.1	0.406868	1.01108
TC0500001655.mm.1	-0.430251	1.01101
TC0100001083.mm.1	0.443257	1.01089
TC0900000159.mm.1	-0.667329	1.01089
TC1200002366.mm.1	-0.667329	1.01089
TC1300001859.mm.1	0.233434	1.01089
TC1400000777.mm.1	-0.571882	1.01089
TC1700002110.mm.1	-0.271527	1.01033
TC0200001949.mm.1	0.298108	1.01033
TC1700002438.mm.1	0.32772	1.01033
TC1500001919.mm.1	-0.284675	1.01033
TC0300002331.mm.1	-0.697145	1.01033
TC0600000130.mm.1	-0.697145	1.01033
TC0900002769.mm.1	-0.697145	1.01033
TC1400002056.mm.1	-0.697145	1.01033
TC1700001921.mm.1	-0.697145	1.01033
TC1400000513.mm.1	0.267562	1.00994
TC1400000251.mm.1	-0.282442	1.00994
TC0900000216.mm.1	0.299907	1.00994
TC1100002027.mm.1	-0.276877	1.00994
TC0400001702.mm.1	-0.60644	1.00961
TC1100001680.mm.1	-0.976804	1.0096
TC1200001028.mm.1	0.280855	1.00935
TC0700003139.mm.1	0.632921	1.00815
TC0200001314.mm.1	-0.361093	1.00802
TC1100000652.mm.1	-0.569791	1.00802
TCUn_JH58430400000005.mm.1	-0.554175	1.00784
TC0200002043.mm.1	-0.268433	1.00784
TC0800001870.mm.1	-0.308331	1.00784
TC0X00000419.mm.1	-0.397438	1.00762
TC0X00002524.mm.1	0.650718	1.0074
TC0200004898.mm.1	-0.277496	1.0074
TC0700004642.mm.1	0.586132	1.0074
TC0400003309.mm.1	0.236349	1.0074
TC1900000027.mm.1	0.310384	1.0074
TC0100003614.mm.1	0.345839	1.0074
TC0100002631.mm.1	-0.236261	1.0074
TC0800000557.mm.1	0.42974	1.0074
TC1500001568.mm.1	-0.253216	1.00727
TC1500001734.mm.1	0.260733	1.00727
TC0200005469.mm.1	-0.31819	1.00727
TC0800002154.mm.1	0.213346	1.00727
TC1400001148.mm.1	0.302139	1.00713
TC0200001818.mm.1	-0.339111	1.00704
TC1600000310.mm.1	-0.218496	1.00688
TC1700000119.mm.1	0.232854	1.00688
TC0900002907.mm.1	-0.448887	1.00674
TC1600000284.mm.1	0.338365	1.00634
TC0100001387.mm.1	-0.271212	1.00634
TC0700003846.mm.1	0.25678	1.00634
TC0200004718.mm.1	-0.261509	1.00634
TC1900000015.mm.1	-0.446727	1.00634
TC0X00002059.mm.1	-0.223684	1.00618
TC0200001808.mm.1	-0.318979	1.006
TC0600000193.mm.1	0.307952	1.00546
TC1600000464.mm.1	-0.342878	1.00546
TC1600000539.mm.1	-0.670913	1.00546
TC1100004265.mm.1	-0.28285	1.00546
TC0700001382.mm.1	-0.370847	1.00517
TC0300002688.mm.1	0.224012	1.00517
TC1300002204.mm.1	0.365316	1.00478
TC1100002512.mm.1	0.262212	1.00428
TC0800001641.mm.1	0.471959	1.00365
TC0200003527.mm.1	0.320351	1.00348
TC0600003534.mm.1	-0.372262	1.00337
TC0900000189.mm.1	0.302519	1.00316
TC0900002680.mm.1	0.294778	1.00316
TC0700003174.mm.1	0.64131	1.00316
TC0700003178.mm.1	0.64131	1.00316
TC0700003179.mm.1	0.64131	1.00316
TC0700003181.mm.1	0.64131	1.00316
TC0700003182.mm.1	0.64131	1.00316
TC0800002935.mm.1	-0.317561	1.00316
TC0100001451.mm.1	0.283245	1.00316
TC1000002703.mm.1	-0.529105	1.00302
TC1700001693.mm.1	-0.827442	1.00302
TC1100004064.mm.1	0.222806	1.00302
TC0100000286.mm.1	-0.271708	1.00288
TC1100000035.mm.1	-0.403776	1.00263
TC0400001683.mm.1	-0.232993	1.00236
TC1000000937.mm.1	0.514956	1.00142
TC0800000585.mm.1	0.223759	1.00139
TC0700000143.mm.1	0.493481	1.00089
TC1400001035.mm.1	-0.579415	1.00089
TC0200003798.mm.1	-0.268522	1.00081
TC0700001875.mm.1	0.624395	1.00081
TC1400000064.mm.1	0.212402	1.00009
TC1700001741.mm.1	0.313644	0.999142
TC0600000974.mm.1	-0.312033	0.999011
TC0700003199.mm.1	0.863515	0.998825
TC1600000691.mm.1	0.378698	0.998808
TC0X00002472.mm.1	-0.402466	0.998564
TC0200001729.mm.1	-0.229581	0.998319
TC1700001313.mm.1	-0.194304	0.998069
TC0600001369.mm.1	-0.580125	0.997953
TC0300001534.mm.1	-0.338556	0.997931
TC0600001384.mm.1	-0.286264	0.997931
TC0100003776.mm.1	-0.31431	0.997931
TC0500000410.mm.1	-0.445815	0.997752
TC0500001449.mm.1	-0.242815	0.997176
TC0900001946.mm.1	-0.306769	0.997089
TSUnmapped00000031.mm.1	-0.49248	0.997011
TC0600000148.mm.1	-1.03638	0.996883
TC0700004241.mm.1	-0.233043	0.996883
TC0700003057.mm.1	-0.252658	0.996883
TC0800000803.mm.1	0.537037	0.996883
TC1200002203.mm.1	0.266553	0.996883
TC0900002519.mm.1	-0.294192	0.996883
TC0400001107.mm.1	0.471106	0.996533
TC1200002029.mm.1	0.214352	0.99615
TC0700001423.mm.1	-0.263317	0.996024
TC1100002921.mm.1	0.275533	0.99597
TC1100002766.mm.1	-0.254821	0.994893
TC0100002556.mm.1	0.357051	0.99426
TC1700002541.mm.1	-0.207867	0.99426
TC0900000126.mm.1	0.231709	0.993858
TC0500001656.mm.1	-0.290091	0.993583
TC0200001761.mm.1	0.295428	0.99189
TC0200002325.mm.1	0.269498	0.991779
TC1000000122.mm.1	-0.644764	0.990997
TC1500001943.mm.1	0.399948	0.990859
TC0800000138.mm.1	-0.504319	0.990859
TC0700000876.mm.1	-0.570996	0.990646
TC0100002445.mm.1	-0.226981	0.990335
TC1100003551.mm.1	0.228761	0.990262
TC1400000763.mm.1	-0.322138	0.990203
TC1400002290.mm.1	-0.304768	0.990146
TC1500000125.mm.1	-0.284041	0.990143
TC1700000932.mm.1	0.322693	0.990143
TC0600000916.mm.1	-0.388357	0.990038
TC1400000569.mm.1	-0.276979	0.989913
TC1200002242.mm.1	-0.263025	0.989047
TC0300002105.mm.1	0.634116	0.987671
TC1900001554.mm.1	0.526083	0.987391
TC1200001397.mm.1	-0.674902	0.987381
TC0400000179.mm.1	0.242584	0.987113
TC1200001196.mm.1	-0.428134	0.986998
TC0100002584.mm.1	-0.230504	0.986985
TC0500003268.mm.1	0.333591	0.986634
TC1100003588.mm.1	-0.373879	0.986422
TC1100001636.mm.1	0.320083	0.986359
TC1400001942.mm.1	-0.430313	0.985939
TC0500002186.mm.1	-0.427323	0.985899
TC1600002094.mm.1	-0.498146	0.985832
TC0300000688.mm.1	0.313174	0.985694
TC1700000882.mm.1	0.483573	0.985657
TC1700001876.mm.1	-0.772146	0.985192
TC0500002136.mm.1	-0.262896	0.984815
TC1800000191.mm.1	-0.309908	0.984815
TC1000002392.mm.1	-0.258389	0.98467
TC1600001752.mm.1	0.262235	0.984548
TC0X00001136.mm.1	-0.375859	0.984348
TC0100003709.mm.1	0.292312	0.984199
TC0300001289.mm.1	-0.241284	0.984199
TC1400001948.mm.1	-0.30091	0.984199
TC1500001198.mm.1	-0.267358	0.984128
TC0500002346.mm.1	0.309233	0.983992
TC1300000748.mm.1	0.301405	0.983951
TC0600002265.mm.1	-0.954206	0.983706
TC0200001597.mm.1	0.230598	0.982969
TC1300001378.mm.1	-0.225345	0.982836
TC1200001191.mm.1	-0.259488	0.981721
TC0500003174.mm.1	0.408036	0.981642
TC1800001327.mm.1	0.597286	0.980848
TC0800000786.mm.1	-0.60355	0.980646
TC0200004896.mm.1	0.226346	0.980646
TC1400002058.mm.1	-0.382709	0.980646
TC0200000372.mm.1	0.565249	0.980646
TC0200005189.mm.1	-0.570094	0.980646
TC1400001047.mm.1	0.205763	0.980646
TC0200000197.mm.1	-0.475291	0.980646
TC1000000661.mm.1	0.214492	0.980646
TC1300000819.mm.1	0.411573	0.980335
TC0900002359.mm.1	0.405401	0.980335
TC0700002644.mm.1	0.376207	0.979992
TC0100003108.mm.1	-0.339811	0.979675
TC0700002695.mm.1	-0.587445	0.97947
TC0800003241.mm.1	-0.323669	0.97947
TC0700003308.mm.1	0.959	0.979403
TC0300000258.mm.1	-0.209849	0.979207
TC1900001773.mm.1	0.286179	0.979207
TC0100003710.mm.1	-0.359875	0.978171
TC1200002281.mm.1	-0.243713	0.977686
TC0500003304.mm.1	-0.632757	0.977686
TC1700000214.mm.1	0.234869	0.976937
TC1700001075.mm.1	-0.330082	0.976937
TC0400001129.mm.1	-0.247065	0.976833
TC1000002493.mm.1	-0.248373	0.976708
TC1000001270.mm.1	-0.311102	0.976587
TC1800000324.mm.1	0.284259	0.976587
TC1600002120.mm.1	-0.223059	0.976587
TC0300001047.mm.1	0.23404	0.976587
TC1400001687.mm.1	-0.309517	0.976278
TC1200001173.mm.1	-0.358427	0.975992
TC1100000344.mm.1	-0.307505	0.975992
TC0200003096.mm.1	-0.241459	0.975644
TC0200004114.mm.1	-0.327984	0.975612
TC0700003981.mm.1	-0.283551	0.975536
TC0200002314.mm.1	-0.44065	0.975385
TC1100002333.mm.1	-0.2998	0.975385
TC1200000664.mm.1	-0.289713	0.975347
TC0700004358.mm.1	-0.51472	0.975336
TC0700001431.mm.1	0.267451	0.974845
TC0300000574.mm.1	-0.699831	0.974845
TC0600002392.mm.1	0.281041	0.974845
TC1800001660.mm.1	-0.242137	0.974763
TC1800000877.mm.1	-0.595105	0.974763
TC1100000109.mm.1	0.269585	0.974462
TC0800000034.mm.1	-0.217641	0.974395
TC0600001529.mm.1	0.558398	0.974395
TC0X00002260.mm.1	-0.431888	0.974372
TC1100003797.mm.1	-0.328152	0.973093
TC0500002735.mm.1	-0.461098	0.973093
TC0500003706.mm.1	-0.461098	0.973093
TC1400000991.mm.1	-0.287998	0.973093
TC0800002863.mm.1	-0.67416	0.973093
TC0500001263.mm.1	0.884454	0.973093
TC1400001398.mm.1	0.227041	0.973019
TC1200002621.mm.1	-0.441666	0.972612
TC0800001726.mm.1	0.501553	0.972435
TC1700001638.mm.1	-0.234021	0.972329
TC1800000081.mm.1	-0.374045	0.972108
TC0900000540.mm.1	0.37664	0.971536
TC0100000375.mm.1	-0.302003	0.971371
TC0100001254.mm.1	0.327422	0.970644
TC0500003314.mm.1	-0.29637	0.970241
TC0800000539.mm.1	-0.213927	0.970241
TC1500000955.mm.1	-0.308635	0.970241
TC1400002815.mm.1	-0.296833	0.970241
TC1800000590.mm.1	0.31366	0.96981
TC1300001112.mm.1	0.262407	0.968641
TC1000002500.mm.1	0.305451	0.968493
TC0X00000313.mm.1	-0.239249	0.967016
TC0200001517.mm.1	-0.213775	0.966386
TC0700000056.mm.1	0.238	0.966386
TC1500000801.mm.1	-0.258111	0.966137
TC0100003877.mm.1	-0.274658	0.965627
TC0200001204.mm.1	0.337072	0.965424
TC0200004100.mm.1	0.514844	0.965126
TC0X00000929.mm.1	0.327353	0.965065
TC0900003323.mm.1	0.264524	0.96403
TC1500000695.mm.1	0.267783	0.962786
TC0X00001515.mm.1	0.376318	0.962682
TC0400003992.mm.1	0.24706	0.962682
TC0X00002231.mm.1	0.906099	0.962682
TC0200001663.mm.1	0.340905	0.962682
TC1400002425.mm.1	-0.447039	0.962682
TC0X00001421.mm.1	-0.202543	0.962682
TC1600001818.mm.1	-0.321751	0.962462
TC1000003161.mm.1	-0.404902	0.962455
TC0400002717.mm.1	0.226908	0.962082
TC0X00000887.mm.1	-0.291529	0.962053
TC1500002316.mm.1	0.201601	0.962053
TC1400000699.mm.1	0.275615	0.962053
TC0700003169.mm.1	0.554252	0.96187
TC0700002027.mm.1	0.285042	0.961703
TC0700002749.mm.1	-0.225211	0.961499
TC1500001828.mm.1	0.319571	0.961483
TC0300000721.mm.1	-0.299163	0.961272
TC0500002756.mm.1	-0.295499	0.961272
TC1600001209.mm.1	-0.197238	0.96121
TC1700001805.mm.1	0.249626	0.96121
TC0900003282.mm.1	-0.259557	0.960956
TC1700001319.mm.1	0.250575	0.96023
TC0100000131.mm.1	-0.330639	0.96023
TC0100001538.mm.1	-0.260444	0.96023
TC0100001819.mm.1	-0.260444	0.96023
TC0400003225.mm.1	-0.260444	0.96023
TC0X00000510.mm.1	-0.260444	0.96023
TC1400001826.mm.1	-0.260444	0.96023
TC1400001836.mm.1	-0.260444	0.96023
TC1400001901.mm.1	-0.260444	0.96023
TC0700003940.mm.1	-0.297816	0.960075
TC0600001257.mm.1	-0.197719	0.960075
TC1500001609.mm.1	0.3208	0.960075
TC0300002350.mm.1	0.218803	0.960075
TC1600000290.mm.1	0.266918	0.959835
TC0900002883.mm.1	0.230091	0.959483
TC1400000113.mm.1	0.374514	0.959315
TC1700000604.mm.1	-0.541387	0.959145
TC0200001453.mm.1	-0.326692	0.958629
TC1300001066.mm.1	0.309049	0.958616
TC0400003437.mm.1	0.310188	0.958616
TC0X00001707.mm.1	-0.308958	0.958616
TC0500001521.mm.1	-0.319655	0.958402
TC0400001280.mm.1	-0.818622	0.958341
TC1000000707.mm.1	-0.636124	0.957101
TC1500001202.mm.1	0.357566	0.957101
TC0600002475.mm.1	-0.21436	0.957084
TC1600000353.mm.1	0.297988	0.956861
TC1300000887.mm.1	0.466665	0.956756
TC0600001905.mm.1	0.303746	0.956331
TC1300001652.mm.1	-0.429127	0.955198
TC0700001580.mm.1	0.410112	0.955198
TC1100001624.mm.1	-0.538662	0.955198
TC0200002442.mm.1	-0.311901	0.955198
TC1500001068.mm.1	-0.271824	0.955198
TC0400004023.mm.1	-0.196462	0.955198
TC0900003037.mm.1	0.399517	0.954376
TC0200003685.mm.1	0.342728	0.954207
TC1000000497.mm.1	0.456171	0.953531
TC0200004759.mm.1	0.676178	0.953458
TC0500003378.mm.1	0.324952	0.952734
TC1700000061.mm.1	-0.218666	0.952254
TC0200004308.mm.1	0.290344	0.951026
TC0200000082.mm.1	-0.31344	0.950765
TC0200000398.mm.1	-0.311541	0.950732
TC0600002045.mm.1	-0.251737	0.950732
TC1100001773.mm.1	-0.272753	0.950644
TC0200001760.mm.1	-0.267734	0.950644
TC1700001299.mm.1	0.291819	0.950359
TC0X00000750.mm.1	0.489485	0.950048
TC1400001253.mm.1	0.463935	0.949746
TC1700000869.mm.1	0.260918	0.949476
TC0X00000078.mm.1	-0.245813	0.949216
[truncated: 32,242 more rows]

## Sheet: Fig. 2f
Volcano Plot				Heat Map
Astrocytes co-culture 5% vs 21%				Genes	Astrocytes co-culture 5%			Astrocytes co-culture 21%
Genes	log2 (FC)	- log10(FDR)			n1	n2	n3	n1	n2	n3
Tjap1	1.09982	1.3479		Tjap1	0.385497	0.626685	1	-1	-0.954701	-0.814555
Nuak1	1.66147	1.30529		Nuak1	0.914094	1	0.434416	-1	-0.792946	-0.627899
Gm24438	-1.6298	1.94109		Gm24438	-0.919242	-0.908365	-1	0.958041	1	0.835427
Cetn3	-1.33844	1.51265		Cetn3	-1	-0.747835	-0.895834	1	0.840104	0.931792
Gm11930	-1.0923	1.51265		Gm11930	-0.773199	-0.929907	-1	1	0.883653	0.935629
Gm5141	-1.2186	1.46593		Gm5141	-1	-0.865853	-0.816811	0.736388	1	0.738929
Gm13268	-1.19408	1.46287		Gm13268	-1	-0.805808	-0.611978	0.879268	0.99734	1
Gm10086	-1.07576	1.46287		Gm10086	-1	-0.71871	-0.729554	0.821101	1	0.764188
Gm12338	-1.01235	1.46287		Gm12338	-1	-0.967878	-0.952937	0.846343	0.622891	1
Gm15501	-1.57074	1.46287		Gm15501	-1	-0.94562	-0.960375	0.839897	1	0.521147
Rps24-ps3	-1.0149	1.46287		Rps24-ps3	-1	-0.902138	-0.731854	1	0.752664	0.760567
Gm7363	-1.04878	1.46287		Gm7363	-0.99697	-1	-0.759158	1	0.691057	0.74404
Rpl34-ps2; Gm6404	-1.14617	1.46287		Rpl34-ps2; Gm6404	-1	-0.735936	-0.992062	1	0.811664	0.672782
Gm14418	-1.42248	1.46287		Gm14418	-0.991537	-1	-0.679043	0.688137	0.748103	1
Gm7117; Gm10275	-1.4393	1.46287		Gm7117; Gm10275	-1	-0.842804	-0.636867	1	0.945848	0.66532
Gm15772	-1.3502	1.46287		Gm15772	-1	-0.611488	-0.717349	0.949655	0.718854	1
Gm4705	-1.18206	1.46287		Gm4705	-1	-0.541595	-0.708831	0.971465	1	0.83224
Gm10269	-1.09266	1.46287		Gm10269	-0.966328	-0.840085	-1	0.683718	1	0.557935
Gm14441	-1.13639	1.46287		Gm14441	-1	-0.891393	-0.614925	1	0.711901	0.942949
Rps25	-1.14934	1.46287		Rps25	-1	-0.776265	-0.889452	1	0.645604	0.568735
Gm16053	-1.10691	1.46287		Gm16053	-1	-0.767772	-0.902236	1	0.599099	0.965791
Gm15793	-1.19737	1.46287		Gm15793	-0.907385	-1	-0.764588	1	0.881156	0.546994
D130040H23Rik	-1.02443	1.46287		D130040H23Rik	-0.796463	-0.921105	-1	0.887768	0.568331	1
Gm14322	-1.31837	1.46287		Gm14322	-1	-0.939108	-0.778537	0.851279	0.502631	1
Gm6285	-1.28877	1.46287		Gm6285	-0.787321	-1	-0.677468	1	0.92217	0.593155
Gm12469	-1.10141	1.44938		Gm12469	-1	-0.985322	-0.586488	0.969209	1	0.771739
Gm20430	-1.52154	1.44119		Gm20430	-1	-0.935271	-0.653981	0.984375	1	0.590161
Spp1	-1.02048	1.44119		Spp1	-1	-0.516025	-0.551042	0.991306	0.927792	1
Gm11631	-1.20789	1.44119		Gm11631	-1	-0.867181	-0.737149	1	0.74366	0.512573
Rps13-ps2	-1.60056	1.44119		Rps13-ps2	-1	-0.7424	-0.59088	0.841999	1	0.590553
Rpl17-ps5	-1.15311	1.44119		Rpl17-ps5	-1	-0.435053	-0.661345	1	0.942761	0.933075
Rps27a-ps2	-1.01474	1.44119		Rps27a-ps2	-0.634932	-1	-0.495865	0.869541	1	0.862964
Rab9b-ps1	-1.3283	1.43665		Rab9b-ps1	-0.990034	-1	-0.771012	0.997944	0.511944	1
Gm10154	-1.08134	1.43665		Gm10154	-1	-0.464343	-0.665841	0.91147	1	0.852211
Gm12380	-1.06698	1.43665		Gm12380	-1	-0.962503	-0.489036	0.891809	0.906804	1
Gm5879	-1.7515	1.43665		Gm5879	-1	-0.986617	-0.79167	0.657171	1	0.420955
Gm14391; Gm6710	-1.22825	1.42935		Gm14391; Gm6710	-0.887505	-0.595718	-1	0.769836	0.580397	1
Gm11531	-1.29236	1.4251		Gm11531	-1	-0.838275	-0.418824	0.833597	1	0.890029
Gm23626	-1.17577	1.40338		Gm23626	-1	-0.449797	-0.633025	0.825665	0.80995	1
Gm8618	-1.19898	1.37478		Gm8618	-1	-0.590848	-0.603608	1	0.632037	0.679188
5430403G16Rik	-1.26534	1.36692		5430403G16Rik	-1	-0.907418	-0.580357	0.814272	0.53685	1
Zfp825	-1.00664	1.34953		Zfp825	-0.748732	-0.962846	-1	0.768751	0.450695	1
Gm3362	-1.64242	1.3479		Gm3362	-1	-0.543016	-0.928962	0.89843	1	0.544523
Gm8430	-1.48519	1.3479		Gm8430	-0.857026	-1	-0.843198	0.538291	1	0.39096
Rps25-ps1	-1.25493	1.3479		Rps25-ps1	-1	-0.502765	-0.460106	1	0.753719	0.902582
Polr2k	-1.05715	1.3479		Polr2k	-0.72861	-1	-0.869293	0.895241	0.456153	1
Acat1	-1.04268	1.3479		Acat1	-1	-0.767351	-0.565294	1	0.552383	0.833305
Zfp932	-1.00597	1.3479		Zfp932	-0.55025	-0.95961	-1	0.612106	0.837133	1
Gm12038	-1.3848	1.3479		Gm12038	-0.766452	-1	-0.603336	1	0.964331	0.505097
Gm13815	-1.12555	1.3361		Gm13815	-0.820212	-1	-0.846114	0.91121	1	0.400812
TC0100000491.mm.1	-0.919485	1.30081
TC0200004837.mm.1	-1.19596	1.29432
TC1300000536.mm.1	-0.530389	1.293
TC0700004642.mm.1	0.65115	1.29189
TC1100002241.mm.1	-0.791978	1.28667
TC0200002749.mm.1	-1.57114	1.28667
TC1500000660.mm.1	0.679857	1.28667
TC0200005490.mm.1	-1.26451	1.28667
TC1400000231.mm.1	-0.668825	1.28667
TC0200005378.mm.1	-1.13399	1.28228
TC0200004619.mm.1	-1.01743	1.28228
TC0200005489.mm.1	-1.29772	1.28228
TC1800000314.mm.1	-0.606642	1.28228
TC0200005346.mm.1	-1.40578	1.28164
TC0X00002108.mm.1	-0.512169	1.28164
TC0400001772.mm.1	-0.518594	1.26643
TC0200005349.mm.1	-1.32389	1.26643
TC0X00001688.mm.1	-1.02818	1.26643
TC0500002882.mm.1	-0.639416	1.26318
TC0200005335.mm.1	-1.1806	1.26147
TC0X00002942.mm.1	-1.26712	1.26147
TC0300002318.mm.1	-0.629311	1.26147
TC1800001719.mm.1	-1.57653	1.26147
TC0100001176.mm.1	0.548175	1.25438
TC1100003160.mm.1	-0.877467	1.25277
TC0300002946.mm.1	-0.533683	1.25277
TC0600001817.mm.1	-1.23301	1.25192
TC0600002960.mm.1	-0.582374	1.25192
TC0500001936.mm.1	-0.666936	1.25192
TC0X00003201.mm.1	-1.4122	1.25192
TC0100000403.mm.1	-0.761449	1.25192
TC1100000925.mm.1	-1.24196	1.25192
TC0100001948.mm.1	-1.05595	1.25192
TC0200005148.mm.1	-0.565877	1.25192
TC0200005364.mm.1	-1.33826	1.25192
TC0X00001284.mm.1	-0.838325	1.24909
TC0200002753.mm.1	-0.940716	1.24476
TC0400002224.mm.1	-1.23347	1.23852
TC0300000459.mm.1	-0.74059	1.23852
TC1400001911.mm.1	-0.819208	1.23852
TC1900001418.mm.1	-1.83626	1.23852
TC1800000136.mm.1	-0.545761	1.23852
TC0200005360.mm.1	-1.04437	1.23852
TC1200001832.mm.1	-1.25442	1.23852
TC0400002873.mm.1	-0.754342	1.23852
TC1100002372.mm.1	-0.473385	1.23852
TC1300000744.mm.1	-0.68642	1.23852
TC0800000440.mm.1	-1.25473	1.23852
TC0200002219.mm.1	-0.795731	1.23852
TC1300002689.mm.1	-1.17717	1.23852
TC0200002755.mm.1	-1.06173	1.23852
TC0X00003080.mm.1	-1.20285	1.23852
TC0X00002933.mm.1	-1.18907	1.23852
TC0X00002937.mm.1	-1.18907	1.23852
TC0X00002938.mm.1	-1.18907	1.23852
TC0X00002940.mm.1	-1.18907	1.23852
TC1100003384.mm.1	-1.22893	1.23852
TC0400002852.mm.1	-0.729969	1.23852
TC0600001532.mm.1	-0.548356	1.23852
TC0200002741.mm.1	-1.42796	1.23852
TC1700002629.mm.1	-0.779772	1.23447
TC1500001365.mm.1	-0.489413	1.23447
TC1500000513.mm.1	-0.672164	1.23435
TC0400002176.mm.1	-0.756886	1.22742
TC1300002033.mm.1	-0.872696	1.2257
TC1100000287.mm.1	-0.675188	1.21926
TC1000002741.mm.1	-0.967473	1.21926
TC0200000457.mm.1	-0.496784	1.21926
TC0200005339.mm.1	-1.12027	1.21926
TC0200002731.mm.1	-1.06586	1.21591
TC0500002302.mm.1	-0.610798	1.21543
TC1800000626.mm.1	0.891951	1.21538
TC0X00003060.mm.1	-0.747693	1.20136
TC1900001335.mm.1	-1.30126	1.20136
TC0700002907.mm.1	-0.84877	1.19669
TC1300002321.mm.1	-1.65739	1.19669
TC1500002069.mm.1	-1.17944	1.196
TC0200005347.mm.1	-0.812548	1.196
TC0700002627.mm.1	1.17379	1.196
TC1100003213.mm.1	-1.26479	1.19529
TC0200002715.mm.1	-1.21106	1.19529
TC1800000044.mm.1	-0.629296	1.19529
TC1100002216.mm.1	-0.790882	1.19529
TC0200000032.mm.1	-0.67728	1.19529
TC1600000990.mm.1	-0.514639	1.19529
TC0400002986.mm.1	-0.582481	1.19529
TC1600001757.mm.1	-0.72995	1.19529
TC0300000182.mm.1	-0.748313	1.19529
TC0400003112.mm.1	-1.59868	1.19529
TC0200002724.mm.1	-1.10005	1.19529
TC0700002931.mm.1	-0.77444	1.19529
TC0900002820.mm.1	-0.456637	1.19529
TC0200002722.mm.1	-1.15171	1.19472
TC1300000310.mm.1	-0.788347	1.19472
TC0X00001145.mm.1	-0.779542	1.19472
TC0200005491.mm.1	-1.28345	1.19472
TC0300002135.mm.1	-1.43427	1.19472
TC0700000555.mm.1	-1.0103	1.19472
TC0X00002227.mm.1	-1.04441	1.19472
TC1100002438.mm.1	-0.880601	1.19472
TC0500003218.mm.1	-0.811273	1.19472
TC0800000039.mm.1	-0.776686	1.19472
TC0X00002888.mm.1	-0.73235	1.19472
TC0600002015.mm.1	-0.882726	1.19472
TC1300002382.mm.1	-0.488461	1.19472
TC0700001922.mm.1	-0.42615	1.19472
TC0200004769.mm.1	-0.842284	1.19472
TC1300000355.mm.1	-1.18664	1.19472
TC0300001317.mm.1	-1.02527	1.19472
TC0200005350.mm.1	-1.12082	1.19472
TC0200002738.mm.1	-1.34775	1.19472
TC0200005341.mm.1	-1.34775	1.19472
TC1100003559.mm.1	-0.924488	1.19472
TC0800001604.mm.1	-0.505087	1.19472
TC0500001127.mm.1	-0.641342	1.19472
TC1800000393.mm.1	-1.12491	1.19472
TC0200005344.mm.1	-1.24116	1.19456
TC0200005362.mm.1	-0.614884	1.19384
TC0300002493.mm.1	-0.64582	1.19384
TC0X00001620.mm.1	0.583195	1.19384
TC1800001737.mm.1	-0.559874	1.19384
TC1000001939.mm.1	-0.948518	1.19384
TC0100003477.mm.1	0.703192	1.19384
TC1500001930.mm.1	-0.779562	1.19384
TC0200001586.mm.1	-0.836173	1.19384
TC1100004276.mm.1	0.472214	1.19384
TC1400000767.mm.1	1.09141	1.19384
TC0X00003346.mm.1	-0.927403	1.19384
TC1100000270.mm.1	-0.637587	1.19384
TC0300002284.mm.1	-2.04336	1.19384
TC0X00000994.mm.1	-1.1252	1.19384
TC0900000360.mm.1	-1.1022	1.19384
TC1500000655.mm.1	0.53386	1.19384
TC1200001749.mm.1	-0.688086	1.19384
TC0300000203.mm.1	-0.528441	1.19384
TC0500003018.mm.1	-0.487736	1.19384
TC0700000753.mm.1	-0.50857	1.19384
TC1100001151.mm.1	-0.713635	1.19384
TC0600000818.mm.1	-0.940313	1.19384
TC1100001400.mm.1	-0.468373	1.19384
TC0200002720.mm.1	-1.21217	1.19384
TC0700004401.mm.1	-0.816202	1.19384
TC0800003105.mm.1	0.99161	1.19384
TC0800003118.mm.1	0.99161	1.19384
TC0800003123.mm.1	0.99161	1.19384
TC0800003133.mm.1	0.99161	1.19384
TC0800003135.mm.1	0.99161	1.19384
TC1000002556.mm.1	-0.676153	1.19384
TC1700000459.mm.1	-0.716557	1.19384
TC0600003472.mm.1	-0.596583	1.19384
TC0100001190.mm.1	0.653735	1.19384
TC0X00002932.mm.1	-1.30421	1.19384
TC0X00002935.mm.1	-1.30421	1.19384
TC0X00002939.mm.1	-1.30421	1.19384
TC0200001900.mm.1	-0.433385	1.19384
TC1200001786.mm.1	-0.936211	1.19002
TC0600001436.mm.1	0.72312	1.19002
TC0600001579.mm.1	0.435003	1.18819
TC0100000605.mm.1	-0.924672	1.18817
TC1200001174.mm.1	1.52149	1.18817
TC0600003145.mm.1	0.490972	1.18712
TC0600002404.mm.1	-0.831339	1.18712
TC0200002737.mm.1	-0.894793	1.18695
TC0700000671.mm.1	-0.965156	1.18544
TC0X00001207.mm.1	-0.961322	1.18544
TC1700001585.mm.1	-0.60709	1.18544
TC1300001160.mm.1	1.2075	1.18398
TC1400001470.mm.1	-0.483153	1.18398
TC1000002600.mm.1	-0.861115	1.18398
TC0700000733.mm.1	-0.565445	1.18398
TC0300002366.mm.1	-0.943357	1.18398
TC0800003106.mm.1	1.0158	1.18398
TC0200001817.mm.1	-0.566151	1.18398
TC1000000915.mm.1	-0.843632	1.18398
TC0200005342.mm.1	-1.03563	1.18145
TC0100000561.mm.1	-0.417739	1.18145
TC0100003672.mm.1	-1.16986	1.18145
TC0X00000398.mm.1	-0.515059	1.18145
TC1500002098.mm.1	-0.463949	1.18145
TC0200005329.mm.1	-0.931697	1.18145
TC1400000329.mm.1	0.590222	1.18105
TC0500003393.mm.1	0.546423	1.18105
TC0100003539.mm.1	-0.508977	1.18105
TC0100002938.mm.1	-1.17353	1.18055
TC1800000797.mm.1	-1.19175	1.18055
TC0100000466.mm.1	-0.913944	1.17908
TC0200005331.mm.1	-1.54198	1.17746
TC0400001989.mm.1	-1.33627	1.17746
TC1700001951.mm.1	-1.35866	1.17711
TC0900000954.mm.1	-0.639072	1.17711
TC1300000880.mm.1	-0.965493	1.17711
TC0100002752.mm.1	-1.14662	1.17711
TC0700001557.mm.1	0.560824	1.17564
TC0800001577.mm.1	-0.590132	1.17033
TC0600001842.mm.1	0.679146	1.17033
TC1000001066.mm.1	-0.552182	1.17033
TC0700000935.mm.1	-0.850988	1.17033
TC1900001581.mm.1	-0.8008	1.16997
TC0900002671.mm.1	-1.11028	1.16997
TC1100001673.mm.1	-0.629937	1.16601
TC0200002214.mm.1	-0.91598	1.16601
TC0900002128.mm.1	-0.485697	1.16496
TC0100003780.mm.1	-0.938524	1.16496
TC1100000197.mm.1	-0.721188	1.16486
TC0300003108.mm.1	-1.37021	1.16415
TC0X00000920.mm.1	-1.27514	1.16259
TC1600000938.mm.1	-0.75994	1.16259
TC0900000848.mm.1	0.681456	1.16259
TC1100003554.mm.1	-0.473694	1.16259
TC0700004430.mm.1	-0.776563	1.16259
TC0400003294.mm.1	-0.833443	1.16194
TC0900001070.mm.1	-0.552375	1.1601
TC1100002921.mm.1	-0.509297	1.1601
TC0200001674.mm.1	-0.826095	1.15994
TC0X00000701.mm.1	-1.57923	1.15994
TC1900000221.mm.1	-1.27826	1.15994
TC1100000912.mm.1	-0.711303	1.15994
TC0X00000377.mm.1	-0.935586	1.15994
TC1500000380.mm.1	-0.6986	1.15552
TC0700004622.mm.1	-0.720627	1.15552
TC0800002875.mm.1	-0.700382	1.15552
TC0700000532.mm.1	-0.69927	1.15518
TC1300002479.mm.1	-1.02678	1.15518
TC0900003160.mm.1	0.692699	1.15518
TC0200002721.mm.1	-0.990508	1.15518
TC0600002223.mm.1	-0.614301	1.15518
TC0400001164.mm.1	-0.482938	1.15518
TC1600001355.mm.1	-0.986601	1.15304
TC1100002579.mm.1	-0.44347	1.15304
TC0900002311.mm.1	-1.00323	1.15304
TC0300002449.mm.1	-0.843165	1.15304
TC1100002421.mm.1	-0.670224	1.15304
TC0200002719.mm.1	-1.19036	1.15304
TC0200004913.mm.1	0.412431	1.15304
TC1700002100.mm.1	1.67253	1.15304
TC1400002197.mm.1	0.620643	1.15304
TC0400000195.mm.1	-0.903425	1.15289
TC0100003239.mm.1	-0.503182	1.15289
TC1400000511.mm.1	0.711221	1.15166
TC0200001527.mm.1	-0.642	1.15043
TC1300001211.mm.1	-0.926463	1.15043
TC0700000473.mm.1	-0.420992	1.15043
TC1700000200.mm.1	-1.19625	1.15043
TC0200004729.mm.1	-0.451092	1.15043
TC0200003567.mm.1	-1.55063	1.15043
TC1600001614.mm.1	-0.709623	1.14897
TC1200001568.mm.1	-0.932012	1.14788
TC1500000284.mm.1	-1.14222	1.14703
TC0200005370.mm.1	-0.917092	1.14703
TC0700001311.mm.1	-0.552441	1.14703
TC0800003026.mm.1	-0.644224	1.14703
TC1600001064.mm.1	0.441733	1.14703
TC0100000516.mm.1	-0.392373	1.14703
TC1300002481.mm.1	-1.43772	1.14703
TC0X00000597.mm.1	0.370596	1.14703
TC1300002243.mm.1	-0.392457	1.14703
TC1200001597.mm.1	-0.630979	1.14703
TC1000002562.mm.1	-1.08641	1.14407
TC1800000134.mm.1	-1.68375	1.14239
TC0900000863.mm.1	-0.828601	1.14239
TC1300002260.mm.1	-0.798614	1.14239
TC0600000459.mm.1	0.811963	1.14239
TC1600001582.mm.1	-0.791223	1.14239
TC0X00001937.mm.1	-0.482389	1.14239
TC1200002173.mm.1	-0.928478	1.14239
TC0100003474.mm.1	-0.688204	1.13864
TC0X00000951.mm.1	-0.475261	1.13687
TC1300001017.mm.1	-0.562713	1.13604
TC0900001281.mm.1	1.17028	1.13604
TC0200005373.mm.1	-1.16132	1.13541
TC1300001396.mm.1	-0.994692	1.13541
TC0400004030.mm.1	0.477013	1.13438
TC0100001006.mm.1	-0.546783	1.13438
TC1000000042.mm.1	-1.71288	1.13438
TC1300002491.mm.1	-0.609015	1.13438
TC0700003707.mm.1	-0.684161	1.13438
TC0500001645.mm.1	-0.613656	1.13438
TC0500000352.mm.1	-0.869462	1.13438
TC1300002169.mm.1	-0.888996	1.13438
TC0600002289.mm.1	-0.689889	1.13438
TC0400002221.mm.1	-0.903183	1.13438
TC0900002738.mm.1	-0.578888	1.13438
TC0900001910.mm.1	-0.515379	1.13397
TC1200001206.mm.1	-1.11372	1.13289
TC1500000297.mm.1	-0.428938	1.13289
TC0X00001900.mm.1	-0.733314	1.13126
TC0400000659.mm.1	-0.527866	1.13126
TC0500001659.mm.1	0.397703	1.12889
TC1600000223.mm.1	-0.922422	1.12889
TC0200000616.mm.1	-0.900276	1.12889
TC0500002156.mm.1	-0.767835	1.12889
TC0X00002813.mm.1	-0.55407	1.12889
TC0400000039.mm.1	-0.498206	1.12889
TC0200005352.mm.1	-0.654778	1.12889
TC0800002349.mm.1	-0.414061	1.12889
TC0200005327.mm.1	-1.4959	1.12889
TC1700002701.mm.1	-0.394025	1.12704
TC0400002810.mm.1	-1.08694	1.12704
TC0X00001322.mm.1	-1.05743	1.1269
TC0X00001907.mm.1	1.25899	1.12501
TC1300002596.mm.1	-1.01405	1.12395
TC1300001201.mm.1	-0.676753	1.12395
TC1300000889.mm.1	-1.19117	1.12395
TC1600000186.mm.1	-0.88762	1.12395
TC0400001817.mm.1	-0.796045	1.12395
TC0X00003179.mm.1	-0.868184	1.12324
TC1100004217.mm.1	0.462876	1.12324
TC0800001012.mm.1	-0.912826	1.12324
TC0700000630.mm.1	-0.677529	1.12324
TC1100002660.mm.1	-0.587735	1.12324
TC0X00001791.mm.1	-0.520919	1.12324
TC0900002450.mm.1	0.476092	1.12323
TC0200001204.mm.1	-0.575823	1.12323
TC1200001990.mm.1	0.569683	1.11842
TC1000002945.mm.1	-0.424388	1.11705
TC0200005275.mm.1	-0.752312	1.11705
TC0X00003382.mm.1	-0.504649	1.11705
TC0X00003383.mm.1	-0.504649	1.11705
TC0100003524.mm.1	-0.382022	1.11463
TC1700000085.mm.1	-0.479914	1.11091
TC1100000143.mm.1	-0.891547	1.11091
TC0500002972.mm.1	-1.04729	1.11091
TC0700000469.mm.1	-0.613065	1.11091
TC1900001028.mm.1	-0.714074	1.10711
TC0700001279.mm.1	0.420996	1.10549
TC0200001020.mm.1	-0.743007	1.10399
TC0300000090.mm.1	-0.603971	1.10398
TC0800001512.mm.1	-1.21705	1.10398
TC0800003119.mm.1	1.55956	1.10398
TC0500002833.mm.1	0.480668	1.10398
TC0100003225.mm.1	-1.23797	1.10398
TC1300002768.mm.1	-1.16315	1.10004
TC0500000019.mm.1	-0.363282	1.10004
TC0800000516.mm.1	0.621429	1.10004
TC0800000790.mm.1	-0.923248	1.10004
TC0600000338.mm.1	-0.777997	1.09957
TC0700002683.mm.1	-0.423267	1.09796
TC0600001764.mm.1	-0.508591	1.09767
TC1600001551.mm.1	-0.656599	1.09687
TC0300002245.mm.1	0.663153	1.09687
TC1300002161.mm.1	-1.03161	1.09687
TC0100003309.mm.1	0.506611	1.09687
TC1000000907.mm.1	-0.698772	1.09687
TC1500001529.mm.1	-0.462938	1.09679
TC1200002074.mm.1	-0.598483	1.093
TC0300000292.mm.1	-0.719075	1.08848
TC1000002714.mm.1	-0.516426	1.08713
TC0600000983.mm.1	-1.25111	1.08713
TC1000001580.mm.1	-0.603813	1.08713
TC0300002716.mm.1	-0.500563	1.08713
TC1900000116.mm.1	0.621601	1.08713
TC1700000925.mm.1	1.15097	1.08713
TC0400000296.mm.1	0.474422	1.08507
TC0600001734.mm.1	-0.69584	1.08424
TC0900002774.mm.1	-0.731394	1.08355
TC1100002092.mm.1	0.443461	1.08355
TC0200002399.mm.1	0.911306	1.07773
TC0200002366.mm.1	0.435199	1.07755
TC0400003122.mm.1	-0.612796	1.07688
TC1000001091.mm.1	-0.996941	1.07688
TC1500000423.mm.1	-1.29691	1.07638
TC0700002856.mm.1	-0.437899	1.07161
TC0800000312.mm.1	-0.414955	1.07161
TC0100003033.mm.1	-0.790444	1.07161
TC1100001659.mm.1	-0.878118	1.06798
TC0100003027.mm.1	-0.383303	1.06739
TC0600002142.mm.1	-0.440886	1.06114
TC0200003822.mm.1	-0.946171	1.06114
TC1100000984.mm.1	-0.651307	1.06061
TC1700001275.mm.1	-0.789105	1.05917
TC1800001083.mm.1	0.619514	1.05917
TC0X00002769.mm.1	-0.67366	1.05917
TC1900000851.mm.1	-1.10225	1.05625
TC0400002631.mm.1	0.76124	1.05625
TC0200005020.mm.1	-0.765408	1.05601
TC0600000943.mm.1	-0.630912	1.05374
TC0X00002821.mm.1	-0.896805	1.05271
TC0600001252.mm.1	0.381228	1.05177
TC1700001127.mm.1	-0.617304	1.05171
TC0400001097.mm.1	-0.784765	1.05171
TC0700000476.mm.1	-0.447102	1.0509
TC1000001084.mm.1	-0.537119	1.0509
TC0200004922.mm.1	-0.474648	1.0509
TC0300001668.mm.1	-0.972624	1.0509
TC0100000352.mm.1	-0.612723	1.0509
TC0400000299.mm.1	-1.08275	1.0509
TC1500001943.mm.1	-0.675067	1.05035
TC0200002952.mm.1	0.712118	1.05035
TC0200000580.mm.1	-0.586056	1.05035
TC0900002338.mm.1	-0.589845	1.05035
TC0X00001205.mm.1	-1.04044	1.05018
TC0200005383.mm.1	-1.0843	1.05018
TC0200000187.mm.1	0.455722	1.05018
TC0300001956.mm.1	-0.552266	1.05018
TC0100003627.mm.1	-0.497073	1.05018
TC1300000120.mm.1	-0.769554	1.05018
TC0X00000213.mm.1	0.58356	1.05018
TC1100003150.mm.1	-1.13705	1.04991
TC0X00001027.mm.1	-1.23808	1.04991
TC1500001107.mm.1	-0.766042	1.04924
TC0X00002304.mm.1	-0.837825	1.04906
TC1700002771.mm.1	-0.642334	1.04906
TC0100002030.mm.1	-0.834814	1.04763
TC0100001414.mm.1	-0.807482	1.04763
TC0700003652.mm.1	0.439636	1.04763
TC1400002521.mm.1	-0.884201	1.04694
TC0X00002042.mm.1	-0.700161	1.04694
TC0800001212.mm.1	0.9534	1.04694
TC0900000254.mm.1	-0.760654	1.04694
TC0500001264.mm.1	0.347611	1.04694
TC0100002070.mm.1	-0.724644	1.04694
TC0800003113.mm.1	1.15609	1.04694
TC1000001598.mm.1	-1.01214	1.04469
TC1000001024.mm.1	0.45609	1.04469
TC0200004924.mm.1	-1.20504	1.04469
TC1500000344.mm.1	-0.607132	1.04469
TC0900001290.mm.1	-0.964527	1.04469
TC0500002979.mm.1	-0.80339	1.04469
TC0700000741.mm.1	-0.554159	1.04469
TC1500001023.mm.1	-0.416099	1.04469
TC1100002301.mm.1	0.599607	1.04469
TC0500002318.mm.1	-0.859318	1.04226
TC0200001766.mm.1	-0.369471	1.0418
TC1200001369.mm.1	-0.61257	1.04088
TC0200004892.mm.1	-1.18877	1.04048
TC0700001345.mm.1	0.496308	1.03875
TC1000000482.mm.1	-0.479397	1.03779
TC0600001818.mm.1	-0.900149	1.0369
TC1900000378.mm.1	-1.15148	1.0365
TC0600002797.mm.1	-0.449924	1.0271
TC1100002906.mm.1	-0.811748	1.02502
TC0700003094.mm.1	-1.14135	1.02502
TC0100000397.mm.1	-0.48045	1.02469
TC0500003241.mm.1	-0.604959	1.02469
TC0800002831.mm.1	0.435457	1.02469
TC1700002332.mm.1	-0.416537	1.0243
TC0X00001211.mm.1	-0.982078	1.02421
TC1300000271.mm.1	-0.799116	1.02263
TC1500001996.mm.1	0.485125	1.02263
TC1100004075.mm.1	-0.496303	1.02138
TC0200001175.mm.1	-0.625485	1.02138
TC0500003469.mm.1	-1.03708	1.02138
TC0X00001215.mm.1	-0.970762	1.02122
TC1700001578.mm.1	-0.491902	1.01758
TC0700000839.mm.1	-1.17217	1.01758
TC0200003123.mm.1	-0.491146	1.01758
TC0300000370.mm.1	0.431624	1.01758
TC0900002403.mm.1	-1.81873	1.01758
TC0100002417.mm.1	-1.22434	1.01744
TC1100002300.mm.1	-0.585583	1.01629
TC0200001842.mm.1	-1.10413	1.01629
TC0X00001929.mm.1	-0.853074	1.01399
TC0900001232.mm.1	-0.869111	1.01399
TC0X00001855.mm.1	-0.536769	1.01399
TC0100002908.mm.1	-0.413237	1.01399
TC0X00001605.mm.1	-0.736355	1.01367
TC0200005345.mm.1	-1.03643	1.01335
TC1000001701.mm.1	-0.518647	1.01335
TC0500002887.mm.1	-0.799878	1.01244
TC1500000932.mm.1	-0.830372	1.01236
TC0500001392.mm.1	-0.441333	1.01199
TC0600002810.mm.1	-0.563545	1.01192
TC1600000670.mm.1	-0.403316	1.01192
TC0X00002263.mm.1	-0.646865	1.01192
TC1900001026.mm.1	-0.689879	1.01192
TC1800000317.mm.1	-0.556331	1.01192
TC0200002129.mm.1	0.565215	1.0106
TC1300000425.mm.1	-1.66906	1.0106
TC0200001013.mm.1	-0.72414	1.0106
TC0200005357.mm.1	-1.23294	1.0106
TC0600003079.mm.1	-1.14288	1.0096
TC0200003663.mm.1	0.382605	1.00919
TC1000000919.mm.1	-0.909093	1.00896
TC1300002767.mm.1	-1.0289	1.00795
TC0500001658.mm.1	-0.540931	1.00687
TC0400000183.mm.1	-0.731281	1.00518
TC0X00000655.mm.1	-0.540572	1.00151
TC0100000081.mm.1	-1.4682	1.00151
TC0100002916.mm.1	-0.688241	1.00102
TC1100002775.mm.1	-0.7006	1.00102
TC0800001122.mm.1	-0.709179	1.00036
TC0500003085.mm.1	-0.774107	0.999452
TC0500003271.mm.1	0.452023	0.999452
TC1100001538.mm.1	0.421952	0.999452
TC0700002771.mm.1	-0.743991	0.999452
TC0300001145.mm.1	0.887004	0.999452
TC1400000075.mm.1	-0.309614	0.999452
TC1600001746.mm.1	-0.541002	0.999452
TC1000001153.mm.1	-0.851801	0.999452
TC1900000889.mm.1	-0.95308	0.999452
TC0100000707.mm.1	0.665375	0.999452
TC0600003332.mm.1	0.600414	0.999452
TC0500001011.mm.1	0.355411	0.999452
TC0900001654.mm.1	-1.22491	0.999452
TC0700004643.mm.1	0.323444	0.999452
TC0700003793.mm.1	0.502339	0.997412
TC0X00002496.mm.1	-0.727201	0.997412
TC1500000891.mm.1	-0.775914	0.996758
TC1400001672.mm.1	0.321719	0.996758
TC0200003401.mm.1	-0.364215	0.996624
TC1400002091.mm.1	-0.401097	0.996624
TC0200002403.mm.1	-0.622337	0.996624
TC0800001535.mm.1	-0.873564	0.996058
TC0600002133.mm.1	-0.57918	0.995222
TC0500001087.mm.1	-0.932584	0.99328
TC1200000096.mm.1	-0.642566	0.99328
TC1700001954.mm.1	-0.444829	0.99328
TC0X00000984.mm.1	-0.66346	0.99328
TC1700000336.mm.1	0.931888	0.99328
TC0900003248.mm.1	-1.141	0.99328
TC1000000399.mm.1	0.433269	0.991545
TC0300000360.mm.1	-0.384039	0.987781
TC1700000269.mm.1	-0.441063	0.987569
TC1500001233.mm.1	-0.633948	0.986975
TC0400004055.mm.1	0.696914	0.983096
TC1100002240.mm.1	-0.447931	0.983096
TC0100002816.mm.1	-0.78276	0.983096
TC1500000207.mm.1	-0.480568	0.983096
TC0600001652.mm.1	1.05857	0.983096
TC0X00000897.mm.1	-0.481936	0.983096
TC0700003718.mm.1	-0.333655	0.981758
TC0600000193.mm.1	-0.476699	0.981758
TC0500003313.mm.1	-0.373686	0.980287
TC0200004711.mm.1	-0.324746	0.980287
TC0200005353.mm.1	-0.894438	0.980287
TC0500001451.mm.1	0.441672	0.980287
TC1300000336.mm.1	-0.403552	0.980287
TC1900000588.mm.1	-0.536947	0.980287
TC1600000442.mm.1	-0.51111	0.980287
TC1100001931.mm.1	-1.11817	0.980287
TC1100002706.mm.1	-0.584497	0.980287
TC0600001767.mm.1	-0.404453	0.980287
TC0200002736.mm.1	-0.689248	0.980287
TC1300000990.mm.1	-0.42789	0.980287
TC0800001392.mm.1	0.485736	0.980287
TC0600000527.mm.1	-0.396749	0.980287
TC0200004311.mm.1	0.314469	0.980287
TC0800000885.mm.1	-0.691089	0.980287
TC0400004000.mm.1	-0.754239	0.980287
TC0900002824.mm.1	-0.817185	0.980287
TC1000000753.mm.1	0.349529	0.980287
TC1100000576.mm.1	-0.895423	0.980287
TC0X00000204.mm.1	-0.447667	0.980287
TC0700000561.mm.1	-1.27892	0.980287
TC0100000708.mm.1	-0.431629	0.980287
TC1500002050.mm.1	0.673285	0.980287
TC0800003104.mm.1	1.47108	0.980287
TC0800003107.mm.1	1.47108	0.980287
TC0800003108.mm.1	1.47108	0.980287
TC0800003109.mm.1	1.47108	0.980287
TC0800003111.mm.1	1.47108	0.980287
TC0800003112.mm.1	1.47108	0.980287
TC0800003114.mm.1	1.47108	0.980287
TC0800003115.mm.1	1.47108	0.980287
TC0800003117.mm.1	1.47108	0.980287
TC0800003120.mm.1	1.47108	0.980287
TC0800003121.mm.1	1.47108	0.980287
TC0800003125.mm.1	1.47108	0.980287
TC0800003126.mm.1	1.47108	0.980287
TC0800003127.mm.1	1.47108	0.980287
TC0800003128.mm.1	1.47108	0.980287
TC0800003132.mm.1	1.47108	0.980287
TC0800003136.mm.1	1.47108	0.980287
TC0800003137.mm.1	1.47108	0.980287
TC0800003138.mm.1	1.47108	0.980287
TC0800003139.mm.1	1.47108	0.980287
TC0800003142.mm.1	1.47108	0.980287
TC0800003143.mm.1	1.47108	0.980287
TC0800003144.mm.1	1.47108	0.980287
TC0800003145.mm.1	1.47108	0.980287
TC0800003146.mm.1	1.47108	0.980287
TC0800003147.mm.1	1.47108	0.980287
TC0800003148.mm.1	1.47108	0.980287
TC0800003149.mm.1	1.47108	0.980287
TC0800003150.mm.1	1.47108	0.980287
TC0800003151.mm.1	1.47108	0.980287
TC0800003152.mm.1	1.47108	0.980287
TC0800003153.mm.1	1.47108	0.980287
TC1500000751.mm.1	1.00532	0.980287
TC0300002141.mm.1	-0.682564	0.980287
TC1100000621.mm.1	-0.305883	0.980001
TC0100003560.mm.1	0.562498	0.979687
TC0700002928.mm.1	-0.493772	0.979687
TC0700002648.mm.1	-0.528885	0.979156
TC0100002312.mm.1	-0.720281	0.979156
TC0X00003320.mm.1	0.416861	0.979156
TC0100001745.mm.1	0.40578	0.979156
TC0800002955.mm.1	-0.759767	0.979156
TC0100002498.mm.1	-0.717621	0.979156
TC1900001648.mm.1	-0.678632	0.979156
TC0100003686.mm.1	-0.957891	0.979156
TC1400001500.mm.1	-0.371401	0.979156
TC0200003812.mm.1	-0.555655	0.979156
TC0600001066.mm.1	-0.299692	0.977972
TC0900002156.mm.1	0.42556	0.976811
TC0500001031.mm.1	-0.457995	0.975143
TC0500001062.mm.1	-0.656565	0.972695
TC1200001750.mm.1	-0.758309	0.972695
TC0300001894.mm.1	0.980834	0.969166
TC0500002583.mm.1	0.594059	0.969166
TC1100002188.mm.1	-0.604225	0.96914
TC0X00002103.mm.1	-1.07812	0.96891
TC0300001116.mm.1	-0.670277	0.96891
TC0X00003082.mm.1	-0.538181	0.96891
TC1700002155.mm.1	0.472014	0.96891
TC0X00001131.mm.1	-0.61356	0.96891
TC1100002698.mm.1	-0.681984	0.966824
TC0900003325.mm.1	-0.463849	0.966143
TC0300002695.mm.1	-1.43876	0.965488
TC0600000264.mm.1	0.669987	0.965488
TC0700002939.mm.1	-0.707221	0.96483
TC0300001185.mm.1	-0.384077	0.96483
TC1800000292.mm.1	1.14094	0.96483
TC1600001181.mm.1	-0.87699	0.96483
TC1200001666.mm.1	-0.545365	0.964643
TC0200001033.mm.1	-0.332108	0.963935
TC1100003883.mm.1	-0.341369	0.963935
TC0100001353.mm.1	-0.649109	0.963857
TC1400002392.mm.1	-0.465184	0.962483
TC1300001137.mm.1	-0.762834	0.961342
TC1700001952.mm.1	-0.422084	0.959679
TC1100002854.mm.1	0.381423	0.959679
TC1100001051.mm.1	0.456605	0.959472
TC1700000394.mm.1	-0.945192	0.950296
TC0700000006.mm.1	0.431817	0.950241
TC1700001563.mm.1	-0.48776	0.948649
TC0700000314.mm.1	-0.647479	0.948649
TC1100003588.mm.1	0.451558	0.948649
TC0X00000164.mm.1	-1.86318	0.948649
TC1100000900.mm.1	1.60855	0.948149
TC0600001237.mm.1	-0.841812	0.94613
TC1400000808.mm.1	-0.420179	0.945192
TC0700002978.mm.1	0.33128	0.94051
TC1200001535.mm.1	-0.713294	0.94051
TC1200001066.mm.1	-0.48445	0.937476
TC0100001458.mm.1	-0.670385	0.93685
TC1200002345.mm.1	-0.415901	0.93685
TC1000000908.mm.1	-0.710942	0.93685
TC1400002657.mm.1	-0.957475	0.93685
TC0200004422.mm.1	-0.324837	0.936091
TC0200004531.mm.1	-0.640584	0.935286
TC0700004618.mm.1	0.368508	0.935286
TC1900000516.mm.1	-0.654867	0.934833
TC0100002210.mm.1	-0.431894	0.934833
TC1500001623.mm.1	-0.465212	0.934833
TC0700003607.mm.1	-0.380517	0.934833
TC1100002028.mm.1	0.653713	0.934833
TC0200005336.mm.1	-0.614918	0.934833
TC1400002491.mm.1	-0.440561	0.934601
TC1000002511.mm.1	1.25306	0.934601
TC1500000586.mm.1	-0.905732	0.934601
TC1500000614.mm.1	-0.477286	0.934601
TC1700001192.mm.1	-0.60043	0.934601
TC1300000910.mm.1	-0.794354	0.934601
TC0900002235.mm.1	-0.471514	0.934601
TC0700003486.mm.1	-1.0371	0.934601
TC1400001174.mm.1	-0.619489	0.934601
TC1000002046.mm.1	0.547751	0.934601
TC0900003179.mm.1	-1.00879	0.934601
TC0600000753.mm.1	0.614734	0.934601
TC0200004100.mm.1	-0.565186	0.934601
TC1000003056.mm.1	-0.528797	0.934601
TC0100000271.mm.1	-0.466233	0.934601
TC1800001730.mm.1	-0.726853	0.934601
TC1600000650.mm.1	-0.52119	0.934601
TC1700001553.mm.1	-0.713683	0.934601
TC0200002942.mm.1	-0.370103	0.934601
TC1100004057.mm.1	-0.52862	0.934601
TC0600002670.mm.1	-0.708675	0.934601
TC0200002745.mm.1	-0.472645	0.934601
TC0500000215.mm.1	0.356294	0.934601
TC0200001949.mm.1	-0.316979	0.934601
TC0800002361.mm.1	-0.301303	0.934601
TSUnmapped00000139.mm.1	1.33787	0.934601
TSUnmapped00000140.mm.1	1.33787	0.934601
TSUnmapped00000141.mm.1	1.33787	0.934601
TSUnmapped00000142.mm.1	1.33787	0.934601
TSUnmapped00000143.mm.1	1.33787	0.934601
TSUnmapped00000144.mm.1	1.33787	0.934601
TSUnmapped00000145.mm.1	1.33787	0.934601
TSUnmapped00000146.mm.1	1.33787	0.934601
TSUnmapped00000147.mm.1	1.33787	0.934601
TSUnmapped00000148.mm.1	1.33787	0.934601
TSUnmapped00000149.mm.1	1.33787	0.934601
TSUnmapped00000150.mm.1	1.33787	0.934601
TSUnmapped00000151.mm.1	1.33787	0.934601
TSUnmapped00000152.mm.1	1.33787	0.934601
TSUnmapped00000153.mm.1	1.33787	0.934601
TSUnmapped00000154.mm.1	1.33787	0.934601
TSUnmapped00000155.mm.1	1.33787	0.934601
TSUnmapped00000156.mm.1	1.33787	0.934601
TSUnmapped00000157.mm.1	1.33787	0.934601
TSUnmapped00000158.mm.1	1.33787	0.934601
TSUnmapped00000159.mm.1	1.33787	0.934601
TSUnmapped00000160.mm.1	1.33787	0.934601
TSUnmapped00000161.mm.1	1.33787	0.934601
TSUnmapped00000162.mm.1	1.33787	0.934601
TSUnmapped00000163.mm.1	1.33787	0.934601
TSUnmapped00000164.mm.1	1.33787	0.934601
TSUnmapped00000165.mm.1	1.33787	0.934601
TSUnmapped00000166.mm.1	1.33787	0.934601
TSUnmapped00000167.mm.1	1.33787	0.934601
TSUnmapped00000168.mm.1	1.33787	0.934601
TSUnmapped00000174.mm.1	1.33787	0.934601
TC1200000979.mm.1	-0.500524	0.933846
TC1000002580.mm.1	0.899327	0.931788
TC0700001110.mm.1	-0.342152	0.929788
TC1500000409.mm.1	-0.46024	0.929788
TC0500001764.mm.1	-0.49305	0.928531
TC0900000705.mm.1	-0.498294	0.928531
TC1300002624.mm.1	-0.728126	0.924459
TC0X00002052.mm.1	-0.297535	0.924051
TC0200005492.mm.1	-1.03365	0.923952
TC1200001859.mm.1	-0.463068	0.923952
TC1700000580.mm.1	-0.519578	0.923952
TC0400000571.mm.1	-0.664679	0.923952
TC0800002953.mm.1	0.836469	0.923952
TC0100000354.mm.1	1.36475	0.923917
TC0400003330.mm.1	-0.752933	0.923917
TC0400001823.mm.1	-0.580274	0.923917
TC0300002770.mm.1	0.437316	0.923917
TC0800002526.mm.1	-0.320571	0.923917
TC1600000120.mm.1	-0.488549	0.923917
TC0900000372.mm.1	-0.563067	0.919728
TC0300002361.mm.1	0.566969	0.919728
TC0200002836.mm.1	-0.510458	0.91935
TC1100003497.mm.1	-0.465086	0.918721
TC0Y00000005.mm.1	-0.34725	0.918647
TC0700003832.mm.1	-0.595452	0.917249
TC0300002134.mm.1	-0.698619	0.917145
TC0700000229.mm.1	1.48408	0.915016
TC0500001660.mm.1	-1.1587	0.914116
TC0900001223.mm.1	-0.548823	0.914116
TC1900001419.mm.1	-0.551943	0.912162
TC1400001501.mm.1	-0.502919	0.912162
TC0700001317.mm.1	-0.366692	0.912162
TC1700002614.mm.1	-0.453841	0.912162
TC0300002279.mm.1	0.988187	0.90966
TC1000001586.mm.1	0.808754	0.909566
TC1500000810.mm.1	-0.501863	0.909566
TC0700003557.mm.1	-0.490762	0.909566
TSUnmapped00000014.mm.1	-0.730403	0.909566
TC1200001806.mm.1	-0.43329	0.909566
TC1700002367.mm.1	-0.662167	0.909566
TC0200002746.mm.1	-1.22515	0.909566
TC0X00003125.mm.1	-0.480912	0.909566
TC1700001345.mm.1	-1.04116	0.908903
TC1100002124.mm.1	0.389917	0.908903
TC0300000490.mm.1	0.510468	0.90827
TC0800001319.mm.1	0.880795	0.907412
TC1400000485.mm.1	-0.41649	0.907412
TC0700001701.mm.1	-0.377701	0.907412
TC0500001389.mm.1	-0.702607	0.907412
TC0900001605.mm.1	-0.94383	0.907412
TC1600000982.mm.1	0.302452	0.907412
TC0700004628.mm.1	0.451144	0.907412
TC0400001706.mm.1	-0.750028	0.907019
TC0600002948.mm.1	-0.412861	0.904749
TC1200001221.mm.1	-1.1996	0.904446
TC0800002858.mm.1	0.618727	0.904247
TC0X00001069.mm.1	-0.437432	0.903947
TC1100001077.mm.1	0.556986	0.903219
TC1000003120.mm.1	0.830567	0.902237
TC1100003462.mm.1	-0.356616	0.902237
TC1100003790.mm.1	0.743172	0.901629
TC1300000813.mm.1	-0.773639	0.900863
TC0500001093.mm.1	-0.379327	0.899277
TC0600003071.mm.1	-0.777681	0.896167
TC0200002678.mm.1	0.421092	0.891201
TC0X00002057.mm.1	-0.621224	0.891201
TC0300000011.mm.1	0.998664	0.890695
TC1600002081.mm.1	-0.462408	0.890695
TC0200001755.mm.1	-1.07354	0.890695
TC1000000909.mm.1	-0.893392	0.890695
TC1400001487.mm.1	-0.706729	0.89021
TC1300001458.mm.1	0.303666	0.890074
TC1200002094.mm.1	-0.571951	0.88908
TC0400000036.mm.1	-0.603962	0.88908
TC0700001548.mm.1	0.381637	0.888265
TC1100002440.mm.1	-0.300726	0.888257
TC0700000557.mm.1	0.72984	0.887657
TC0900002580.mm.1	-0.511019	0.887657
TC0400003999.mm.1	-1.15352	0.887657
TC0900001299.mm.1	-0.423984	0.886087
TC1700000292.mm.1	-0.541637	0.885946
TC0200005377.mm.1	-0.403018	0.885946
TC0500000981.mm.1	-0.571885	0.885946
TC0800000773.mm.1	0.440186	0.885946
TC0200001069.mm.1	-0.574563	0.885946
TC1600000166.mm.1	0.379704	0.884722
TC1300000937.mm.1	0.344214	0.884722
TC0700002628.mm.1	0.68814	0.883935
TC1100004137.mm.1	-0.800028	0.883935
TC0300001382.mm.1	-0.43131	0.883344
TC0500002940.mm.1	-0.784682	0.883344
TC0100002103.mm.1	0.771587	0.883344
TC1400000260.mm.1	-0.284373	0.883344
TC1600000312.mm.1	-0.983285	0.883344
TC0100001730.mm.1	-0.436194	0.883344
TC1100000192.mm.1	-0.35539	0.883344
TC1400000642.mm.1	-1.09704	0.883344
TC1400000672.mm.1	-1.09704	0.883344
TC1800001093.mm.1	-0.760116	0.883145
TC1200001763.mm.1	-0.388072	0.882972
TC0300000255.mm.1	-0.530331	0.882582
TC0900002411.mm.1	-1.13372	0.882329
TC0Y00000230.mm.1	1.40335	0.881673
TC0400000804.mm.1	-0.972507	0.881673
TC0X00000080.mm.1	-0.515281	0.881262
TC0500000559.mm.1	-0.809731	0.881262
TC1900000428.mm.1	-0.344798	0.880275
TC1100003723.mm.1	-0.380623	0.879257
TC0100003293.mm.1	0.506321	0.879257
TC0400000274.mm.1	0.329868	0.879257
TC1400000300.mm.1	0.588394	0.877777
TC1400002023.mm.1	-0.322539	0.87714
TC1800000433.mm.1	-1.10416	0.874557
TSUnmapped00000138.mm.1	1.46283	0.874557
TC0100002198.mm.1	-0.509408	0.874557
TC1500001509.mm.1	-0.532212	0.874557
TC1500000019.mm.1	-0.508651	0.874224
TC1500001372.mm.1	-0.573772	0.873817
TC1000001224.mm.1	-0.472436	0.873817
TC0100000284.mm.1	-0.404105	0.873817
TC0400002457.mm.1	0.742252	0.873817
TC0200005359.mm.1	-0.298596	0.873817
TC1500001870.mm.1	0.300097	0.872901
TC1700000198.mm.1	-1.47857	0.872582
TC1400001000.mm.1	0.610978	0.872443
TC1300001510.mm.1	-0.507126	0.87151
TC1300002619.mm.1	-0.283064	0.87151
TC1000001901.mm.1	-0.294535	0.869052
TC1100000971.mm.1	-1.15515	0.86864
TC0500001210.mm.1	-0.50242	0.867857
TC0500003192.mm.1	-0.583257	0.866758
TC0900000952.mm.1	-0.402003	0.866758
TC0300000281.mm.1	-0.519992	0.866159
TC0400003779.mm.1	-0.333976	0.866159
TC0200004296.mm.1	-1.11411	0.866159
TC0500003229.mm.1	-1.11411	0.866159
TC1700001779.mm.1	-1.11411	0.866159
TC0300002263.mm.1	-0.75317	0.866159
TC0300002681.mm.1	-0.625784	0.865343
TC0700003940.mm.1	-0.573454	0.865343
TC1200002099.mm.1	0.653294	0.864419
TC0500000179.mm.1	-0.806153	0.864419
TC0X00003007.mm.1	-0.384425	0.864419
TC1000002553.mm.1	-0.498911	0.862664
TC1300002308.mm.1	-0.636615	0.862584
TC1400002110.mm.1	-0.446365	0.862461
TC0600000962.mm.1	0.310567	0.861827
TC0300000007.mm.1	-0.660915	0.860013
TC0100001117.mm.1	0.965814	0.859935
TC0200005333.mm.1	-0.460831	0.859935
TC1800001296.mm.1	-0.262138	0.859935
TC1500001896.mm.1	-0.823818	0.859825
TC1000001881.mm.1	-0.521247	0.859825
TC0100003522.mm.1	-0.496946	0.859449
TC0400002739.mm.1	-0.798058	0.857701
TC0100003710.mm.1	-0.298891	0.85704
TC0400001896.mm.1	-0.447343	0.85704
TC0400000304.mm.1	-0.417722	0.854747
TC0700000575.mm.1	-0.465786	0.854206
TC0900000446.mm.1	0.310983	0.853598
TC0700001432.mm.1	0.460651	0.853598
TC0200004492.mm.1	-0.414987	0.853598
TC1500000002.mm.1	-1.14198	0.851972
TC0100001663.mm.1	-0.310381	0.851972
TC1600001259.mm.1	-0.358939	0.851972
TC1100004121.mm.1	0.422025	0.851972
TC0200005363.mm.1	-1.28774	0.851972
TC0200005328.mm.1	-1.13159	0.851972
TC0100001548.mm.1	-0.344967	0.851972
TC0400003729.mm.1	-0.745658	0.85123
TC1400000491.mm.1	-0.824683	0.85123
TC0X00002061.mm.1	-0.353244	0.85123
TC0900000702.mm.1	-0.539742	0.850955
TC0700002694.mm.1	0.889792	0.850955
TC0800001657.mm.1	-0.715174	0.850955
TC0400002247.mm.1	-0.387997	0.850955
TC1400000840.mm.1	-0.388672	0.850955
TC0400000078.mm.1	-0.451053	0.850766
TC1100000637.mm.1	-0.45247	0.847415
TC0200005139.mm.1	0.37243	0.847046
TC1300001141.mm.1	-0.646101	0.846631
TC0300001259.mm.1	-0.303734	0.844945
TC0500001667.mm.1	1.02069	0.843055
TC0600002213.mm.1	-0.458151	0.843055
TC0400003071.mm.1	-0.257578	0.843055
TC1400002464.mm.1	-0.884662	0.843055
TC0100002044.mm.1	-0.364423	0.843055
TC1700000759.mm.1	-0.517246	0.843055
TC0800000015.mm.1	-0.404516	0.843055
TC0900000330.mm.1	0.393903	0.843055
TC1500001345.mm.1	-0.289624	0.843055
TC0700001694.mm.1	0.339474	0.843055
TC0X00003244.mm.1	-0.547947	0.842413
TC0600002845.mm.1	-0.591268	0.842413
TC1300002210.mm.1	-0.318343	0.842005
TC1600002032.mm.1	0.343867	0.841745
TC1600001057.mm.1	-0.359817	0.841745
TC0700001388.mm.1	1.12004	0.841182
TC0X00000046.mm.1	1.18221	0.841021
TC0X00001524.mm.1	0.702692	0.84041
TC0700002368.mm.1	-1.23683	0.839336
TC0200005399.mm.1	-0.575202	0.838757
TC1000001993.mm.1	-0.581518	0.838757
TC0200002286.mm.1	-0.41942	0.838748
TC0700002933.mm.1	-0.73148	0.838748
TC0400004204.mm.1	-0.49122	0.837759
TC1900000191.mm.1	-0.581128	0.836498
TC1200000618.mm.1	-0.413814	0.836498
TC0600001671.mm.1	-0.623209	0.836498
TC1100003830.mm.1	-0.562132	0.835824
TC0500001219.mm.1	0.517827	0.835824
TC0300000741.mm.1	0.574582	0.835215
TC0500002464.mm.1	-0.645627	0.833712
TC1100003288.mm.1	-0.836783	0.833712
TC1900000040.mm.1	0.417605	0.833712
TC0X00000854.mm.1	-0.743954	0.832736
TC0900003197.mm.1	-0.69749	0.832736
TC0900000667.mm.1	-0.685546	0.832736
TC0100000794.mm.1	0.394739	0.832736
TC0500003655.mm.1	0.388042	0.832736
TC1700000290.mm.1	-0.297682	0.832736
TC0800003015.mm.1	0.323603	0.832142
TC1200000175.mm.1	-0.489438	0.831617
TC0500002939.mm.1	-0.888184	0.831026
TC0500000676.mm.1	0.401173	0.831026
TC1300002061.mm.1	1.18173	0.829062
TC0500003734.mm.1	-0.314868	0.829062
TC1300001020.mm.1	-0.343821	0.829062
TC1800000625.mm.1	-1.14758	0.829062
TC1500001322.mm.1	-1.07824	0.829062
TC0700000219.mm.1	0.573601	0.829062
TC1000000109.mm.1	-1.10836	0.829062
TC0200001653.mm.1	-0.368286	0.828085
TC0700001437.mm.1	-0.420541	0.827547
TC0200000651.mm.1	-0.331788	0.827547
TC0900000512.mm.1	-0.694088	0.827547
TC1100001196.mm.1	-0.947082	0.827547
TC0200003090.mm.1	-0.69991	0.827547
TC0400003607.mm.1	-0.478895	0.827547
TC0500003136.mm.1	0.598611	0.827547
TC1400000072.mm.1	-0.547213	0.827547
TC0900000017.mm.1	-0.25666	0.826808
TC0600002627.mm.1	-0.295608	0.826024
TC0800003140.mm.1	1.50601	0.825698
TC1000000473.mm.1	0.35763	0.825698
TC1000000514.mm.1	-0.416924	0.825698
TC0800003217.mm.1	-0.814424	0.824245
TC1300002274.mm.1	0.775534	0.824245
TC1100003655.mm.1	-0.461673	0.824245
TC1700002724.mm.1	-0.632384	0.824091
TC1400001054.mm.1	-0.538875	0.824091
TC0700002990.mm.1	-1.00807	0.824091
TC1900001514.mm.1	-0.671853	0.823518
TC1400002017.mm.1	-0.57564	0.823137
TC0200002302.mm.1	-0.315047	0.822308
TC1700000740.mm.1	0.58627	0.821878
TC1000002478.mm.1	0.839412	0.821878
TC1800000265.mm.1	0.500864	0.821878
TC0300002390.mm.1	1.02258	0.821185
TC1600000252.mm.1	-0.267616	0.821185
TC1200000810.mm.1	-0.529856	0.820945
TC0200001724.mm.1	-0.671535	0.820945
TC0400000834.mm.1	-0.383713	0.820945
TC1800000969.mm.1	-0.437035	0.820945
TC0700000495.mm.1	-0.330441	0.820945
TC0400003561.mm.1	-0.657954	0.820945
TC1100000553.mm.1	0.280345	0.820945
TC0700002937.mm.1	-0.299372	0.820613
TC1600001191.mm.1	-0.298166	0.816244
TC1300002258.mm.1	-0.793709	0.815173
TC1900001137.mm.1	-1.20721	0.815075
TC1900000225.mm.1	-0.263222	0.814712
TC0X00001798.mm.1	0.334087	0.812538
TC1400002186.mm.1	-0.264541	0.809931
TC0400004003.mm.1	0.470514	0.807743
TC0Y00000225.mm.1	0.665913	0.807743
TC0X00001346.mm.1	-1.10792	0.807666
TC1800001746.mm.1	-0.432512	0.807382
TC0800001865.mm.1	-0.570618	0.807382
TC1100002087.mm.1	0.638563	0.805897
TC1700001573.mm.1	-0.299127	0.804658
TC0X00003042.mm.1	-0.357162	0.804658
TC0900001901.mm.1	-0.477319	0.802419
TC1500000365.mm.1	0.585355	0.802419
TC1600001648.mm.1	-0.570648	0.802419
TC1000002514.mm.1	0.555337	0.802419
TC1100003452.mm.1	-1.02315	0.802419
TC1200000868.mm.1	-0.60687	0.802419
TC0200005190.mm.1	-0.719959	0.802419
TC0500001383.mm.1	-0.362112	0.801682
TC0X00000741.mm.1	-0.622055	0.800671
TC0100003253.mm.1	-0.327614	0.80009
TC0700000155.mm.1	0.770733	0.797418
TC1700000662.mm.1	-0.334178	0.79708
TC1200000603.mm.1	-0.718484	0.796844
TC0X00000373.mm.1	-0.346673	0.796844
TC1300000290.mm.1	-1.23888	0.796844
TC0900002988.mm.1	-0.656898	0.796358
TC0200002778.mm.1	-0.318926	0.796358
TC0800001809.mm.1	0.272829	0.794914
TC0900000700.mm.1	-1.20919	0.793171
TC1600001153.mm.1	0.279381	0.792403
TC0800003220.mm.1	-0.652188	0.792403
TC1200002001.mm.1	0.483253	0.792403
TC0500002892.mm.1	-0.287329	0.791949
TC0900001838.mm.1	-0.407343	0.791905
TC0500001076.mm.1	-0.302595	0.790917
TC1900000373.mm.1	-0.726803	0.790917
TC0700001349.mm.1	-0.746931	0.790917
TC0100003826.mm.1	0.452308	0.790917
TC0700004629.mm.1	0.273777	0.790403
TC1400000218.mm.1	-0.456664	0.790403
TC0700003846.mm.1	-0.271483	0.789838
TC0700002742.mm.1	-0.757983	0.789838
TC0X00002738.mm.1	-0.330168	0.788349
TC1400001153.mm.1	-0.334605	0.788349
TC1700000117.mm.1	-0.26882	0.785441
TC1200000878.mm.1	-0.726738	0.784179
TC0700001646.mm.1	0.427903	0.783266
TC0900002519.mm.1	-0.287348	0.783206
TC1100003322.mm.1	-0.731018	0.783206
TC0X00001927.mm.1	-0.371714	0.783206
TC0X00002524.mm.1	-0.90474	0.783206
TC1100002018.mm.1	-0.667163	0.783206
TC0300002467.mm.1	-0.394912	0.783206
TC1400001523.mm.1	-0.515005	0.783206
TC0700002680.mm.1	-0.402892	0.782426
TC1100002451.mm.1	-0.374752	0.781694
TC0700000401.mm.1	-0.285247	0.781694
TC0700001152.mm.1	-0.563379	0.781694
TC0900002366.mm.1	-0.66446	0.781088
TC1600000198.mm.1	-0.490693	0.780528
TC1200001593.mm.1	-0.344158	0.78051
TC0X00000148.mm.1	-0.369996	0.780432
TC0900000031.mm.1	-1.10283	0.78032
TC1900001289.mm.1	-0.419308	0.780167
TC1000000871.mm.1	0.887014	0.77807
TC0300001124.mm.1	-0.559894	0.775377
TC0800001301.mm.1	0.38353	0.775045
TC1400001668.mm.1	-0.672073	0.774688
TC1700000460.mm.1	-0.579851	0.772545
TC0200000535.mm.1	0.381064	0.772545
TC1300002457.mm.1	-0.467898	0.772545
TC1200001863.mm.1	-0.55833	0.772342
TC1300000817.mm.1	-1.01755	0.772342
TC0200002868.mm.1	-0.765777	0.769808
TC1900000573.mm.1	0.284116	0.768898
TC1100001664.mm.1	-0.551507	0.76856
TC1500001178.mm.1	-0.467724	0.768286
TC0400001017.mm.1	-0.579172	0.768286
TC0700000374.mm.1	-0.491636	0.768286
TC0600000127.mm.1	-0.880181	0.767474
TC1000000152.mm.1	-0.555729	0.767474
TC1500002238.mm.1	0.41786	0.767474
TC1000000386.mm.1	-0.302261	0.767474
TC0600001341.mm.1	-0.896247	0.767179
TC0300002674.mm.1	-0.379957	0.767031
TC1800000190.mm.1	-0.292643	0.767031
TC0X00002459.mm.1	-0.493341	0.766142
TC0200004277.mm.1	-0.423204	0.766142
TC1000001119.mm.1	-1.01182	0.766142
TC0700003396.mm.1	-0.640898	0.766142
TC1400001350.mm.1	0.472374	0.766142
TC0300002207.mm.1	-1.11349	0.766142
TC1700001276.mm.1	-0.681698	0.766142
TC1900001131.mm.1	-0.698269	0.766111
TC0700003938.mm.1	-0.512458	0.765357
TC0500001571.mm.1	-0.448173	0.765357
TC1600000459.mm.1	1.10323	0.764829
TC1300002249.mm.1	-0.394701	0.764829
TC1200002575.mm.1	0.337073	0.762262
TC1000003144.mm.1	0.470572	0.762262
TC0900003339.mm.1	-0.41144	0.761357
TC0200004545.mm.1	-0.407227	0.761348
TC0700002167.mm.1	0.703299	0.761173
TC0300002485.mm.1	0.252647	0.761173
TC1900000005.mm.1	-0.309954	0.761173
TC0200002785.mm.1	-0.285657	0.761173
TC0900003220.mm.1	-0.338815	0.761173
TC0400000075.mm.1	-1.19205	0.761173
TC0400001871.mm.1	-0.347846	0.761173
TC0200003705.mm.1	-0.384548	0.761173
TC0700004202.mm.1	-0.564855	0.761173
TC0200004511.mm.1	-0.906614	0.761173
TC1600000195.mm.1	-0.486108	0.759166
TC1100003604.mm.1	0.320427	0.759166
TC1400002455.mm.1	-0.94473	0.759166
TC1700002303.mm.1	-0.410628	0.758137
TC1900001395.mm.1	-0.694642	0.757669
TC0900001105.mm.1	-0.831137	0.757066
TC0200004973.mm.1	0.318987	0.757066
TC1000002554.mm.1	-1.1397	0.757066
TC1000002555.mm.1	-1.1397	0.757066
TC0200000363.mm.1	-0.419266	0.757066
TC0X00000568.mm.1	0.395392	0.757066
TC1900001163.mm.1	0.652591	0.757066
TC0500002104.mm.1	0.439015	0.757066
TC0800003116.mm.1	1.11341	0.757066
TC0800003124.mm.1	1.11341	0.757066
TC0800003129.mm.1	1.11341	0.757066
TC0400001450.mm.1	-0.442472	0.757066
TC1100004058.mm.1	-0.369825	0.757066
TC0900002009.mm.1	0.311295	0.756945
TC0600001506.mm.1	-0.41037	0.756764
TC0500000843.mm.1	-0.67816	0.756634
TC0200004756.mm.1	-0.301564	0.756233
TC0500001635.mm.1	0.350351	0.756233
TC1300001520.mm.1	-0.278173	0.755354
TC1700001408.mm.1	-0.624343	0.755354
TC0700001356.mm.1	-0.330291	0.755354
TC1300002250.mm.1	-0.641857	0.75435
TC0700001721.mm.1	-0.505109	0.75435
TC1900000227.mm.1	-0.428626	0.75435
TC0300001245.mm.1	-0.330888	0.75435
TC0800002505.mm.1	-0.338136	0.75435
TC1200001605.mm.1	-0.494557	0.753846
TC1900001631.mm.1	0.44982	0.753438
TC0300002599.mm.1	-0.616109	0.752379
TC0100003193.mm.1	-0.623323	0.752379
TC1400002625.mm.1	-0.523632	0.752379
TC0200003214.mm.1	0.384726	0.751482
TC0800003110.mm.1	0.868375	0.751174
TC0800003122.mm.1	0.868375	0.751174
TC0800003130.mm.1	0.868375	0.751174
TC0800003134.mm.1	0.868375	0.751174
TC0700002404.mm.1	0.33458	0.750791
TC0800002518.mm.1	0.419089	0.750791
TC1000002727.mm.1	-0.693428	0.750083
TC1500000779.mm.1	-0.648232	0.748785
TC1700000594.mm.1	-0.425066	0.747641
TC0600000927.mm.1	-0.392482	0.747526
TC0100000452.mm.1	-0.480531	0.747526
TC1300002255.mm.1	-1.1475	0.74643
TC0800001464.mm.1	-0.832099	0.746331
TC1700001075.mm.1	0.492642	0.745138
TC0400003522.mm.1	0.345749	0.744623
TC1000002448.mm.1	-0.381611	0.744394
TC1200001736.mm.1	0.408735	0.743841
TC1200000711.mm.1	-0.317236	0.743395
TC0700002745.mm.1	0.399835	0.743098
TC1700001633.mm.1	0.491141	0.743098
TC1400002283.mm.1	-0.40133	0.743098
TC0X00001343.mm.1	-0.343778	0.741873
TC1600000560.mm.1	-0.375285	0.741255
TC0400002477.mm.1	-0.479189	0.73883
TC0200002136.mm.1	-0.278428	0.738299
TC0200001060.mm.1	-1.17992	0.738299
TC0200004099.mm.1	-0.557395	0.738299
TC0800000562.mm.1	0.286421	0.73819
TC0400003780.mm.1	-0.565579	0.737891
TC0100002817.mm.1	0.331153	0.737734
TC0100000338.mm.1	-0.813094	0.736698
TC1800001190.mm.1	-0.485122	0.735826
TC1300000345.mm.1	0.37658	0.73555
TC0200005153.mm.1	0.308663	0.735506
TC0200001030.mm.1	-0.536829	0.735185
TC0700002364.mm.1	0.408497	0.735185
TC1500001431.mm.1	0.469113	0.735185
TC0900001857.mm.1	0.263013	0.735185
TC0300001787.mm.1	-0.314337	0.733801
TC0600001810.mm.1	-1.15901	0.730951
TC1300002252.mm.1	-0.88694	0.730859
TC1200002325.mm.1	-0.390452	0.730859
TC1200001482.mm.1	-0.249581	0.730494
TC0700000151.mm.1	-0.520433	0.72817
TC1000002552.mm.1	-1.05506	0.72817
TC1000002557.mm.1	-1.05506	0.72817
TC1600001203.mm.1	0.391786	0.72817
TC4_GL456350_random00000011.mm.1	-0.42481	0.727077
TC0400001880.mm.1	-0.671984	0.726977
TC0700003916.mm.1	-0.614217	0.726977
TC0X00000466.mm.1	-0.358003	0.726977
TC1700001189.mm.1	0.665433	0.726685
TC1200000172.mm.1	-0.408776	0.726685
TC1100002314.mm.1	-0.248078	0.726685
TC0900000996.mm.1	0.398679	0.726685
TC0200004727.mm.1	-0.683221	0.726244
TC1500001065.mm.1	0.683718	0.725973
TC1200001277.mm.1	0.485866	0.725863
TC0400000079.mm.1	-0.854525	0.725863
TC0Y00000221.mm.1	0.577392	0.725118
TC0400002983.mm.1	-0.465456	0.7247
TC0200004932.mm.1	0.37767	0.7247
TC0X00000214.mm.1	0.671797	0.724432
TC0400000007.mm.1	0.524934	0.724432
TC1300002055.mm.1	0.244818	0.723753
TC1600001114.mm.1	-0.397807	0.722936
TC0700001847.mm.1	0.627668	0.722936
TC1900000399.mm.1	-0.510374	0.722936
TC0300001104.mm.1	-0.489657	0.722936
TC1400000371.mm.1	-0.908348	0.72262
TC0400003381.mm.1	0.231317	0.72262
TC1100001634.mm.1	0.293581	0.72262
TC0800000268.mm.1	0.308657	0.721803
TC0100003806.mm.1	-0.998803	0.721803
TC1300002292.mm.1	-0.710033	0.721803
TC0300001252.mm.1	-0.485227	0.721469
TC1600002097.mm.1	0.597525	0.721469
TC1100000387.mm.1	0.271697	0.721458
TC1200000523.mm.1	-0.543436	0.721458
TC0400003171.mm.1	-0.620577	0.721155
TC0900002398.mm.1	-0.755276	0.720082
TC0700001606.mm.1	-0.408237	0.720082
TC0X00000866.mm.1	0.414781	0.720082
TC1300002236.mm.1	-0.443767	0.71965
TC0500001868.mm.1	-0.496908	0.719366
TC0900002374.mm.1	0.277911	0.718635
TC1300000304.mm.1	-0.251702	0.718635
TC1100002481.mm.1	-0.33667	0.718635
TC0800001093.mm.1	0.402391	0.718635
TC1100000891.mm.1	0.434881	0.718635
TC1300001807.mm.1	-0.911389	0.718635
TC0900002054.mm.1	0.344206	0.718635
TC0700000467.mm.1	-0.355434	0.718325
TC0900002879.mm.1	-0.345995	0.718148
TC0800003200.mm.1	-0.343612	0.715858
TC0X00002380.mm.1	-0.817095	0.715746
TC0300000963.mm.1	-0.780565	0.715746
TC1100001389.mm.1	-0.242138	0.715746
TC1900000143.mm.1	-0.650147	0.715746
TC0400001964.mm.1	1.15532	0.715746
TC0500003368.mm.1	-0.665753	0.714633
TC0100001586.mm.1	-0.273572	0.71404
TC1300000280.mm.1	-0.314268	0.712978
TC1700000563.mm.1	0.66441	0.712256
TC0500002749.mm.1	-0.753762	0.711894
TC1200002076.mm.1	-0.287166	0.711894
TC0700004548.mm.1	0.34604	0.711894
TC1200000419.mm.1	-0.313349	0.711666
TC1200001747.mm.1	-0.475589	0.711564
TC1800000201.mm.1	0.327932	0.711452
TC0200000301.mm.1	-0.454285	0.711452
TC0800002300.mm.1	0.415909	0.711452
TC0X00000292.mm.1	0.41467	0.711452
TC0800002402.mm.1	0.291136	0.711452
TC0800000724.mm.1	0.252103	0.710541
TC0600000923.mm.1	0.276674	0.710541
TC0X00000918.mm.1	-0.382403	0.710105
TC0400002572.mm.1	-0.705359	0.710105
TC0X00002476.mm.1	-0.351442	0.709998
TC0500002056.mm.1	0.647725	0.709998
TC1700000983.mm.1	0.854084	0.709998
TC0700003587.mm.1	-0.339261	0.709998
TC1800001587.mm.1	-0.644685	0.709998
TC0100002319.mm.1	-0.287336	0.709998
TC0X00001333.mm.1	-0.229653	0.709998
TC1100000306.mm.1	-0.4976	0.709998
TC1500001838.mm.1	-0.534236	0.709998
TC0500001427.mm.1	-0.859021	0.709979
TC1500000433.mm.1	-0.283481	0.709586
TC0200000920.mm.1	0.647005	0.709517
TC1400000507.mm.1	0.658491	0.708727
TC1700000050.mm.1	0.355475	0.708181
TC0400002080.mm.1	0.265726	0.708181
TC0100001602.mm.1	-1.08631	0.708181
TC1200002092.mm.1	-0.316331	0.70718
TC1100002102.mm.1	0.370043	0.706952
TC0500002450.mm.1	0.571943	0.706952
TC0400004193.mm.1	0.325658	0.706952
TC0100001617.mm.1	0.435954	0.706952
TC0400001766.mm.1	0.54231	0.706952
TC1000001110.mm.1	-0.233835	0.706952
TC1500000742.mm.1	0.275002	0.704631
TC0600000849.mm.1	0.685449	0.704466
TC0700001878.mm.1	0.274596	0.704465
TC1300002038.mm.1	0.332722	0.703019
TC1100001624.mm.1	0.372162	0.703019
TC1400000517.mm.1	-0.514789	0.703019
TC0X00002465.mm.1	0.324629	0.703019
TC1500000081.mm.1	-0.31365	0.703019
TC0800002503.mm.1	-0.412987	0.703019
TC1700000395.mm.1	-0.44568	0.701798
TC0200001763.mm.1	-0.750107	0.701244
TC0400002268.mm.1	-0.292476	0.701244
TC1700001742.mm.1	-0.440181	0.701244
TC0500000593.mm.1	-0.581291	0.701116
TC0500000012.mm.1	0.37258	0.699759
TC0200005386.mm.1	-0.279675	0.699313
TC1900001709.mm.1	-0.365907	0.699313
TC0X00000857.mm.1	-0.977215	0.697246
TC0500003308.mm.1	-0.511686	0.697144
TC1200002159.mm.1	-0.685289	0.697068
TC1200000071.mm.1	-0.325399	0.696437
TC0800002458.mm.1	0.368065	0.695803
TC0700000566.mm.1	0.877681	0.694433
TC1300002160.mm.1	-0.392752	0.694362
TC1300000786.mm.1	-0.674898	0.69348
TC0500000129.mm.1	0.331391	0.69348
TC1000002645.mm.1	-0.596905	0.692248
TC1200000586.mm.1	0.348102	0.692124
TC0400000232.mm.1	-0.281742	0.692071
TC0600003489.mm.1	-0.40454	0.692071
TC0200001663.mm.1	-0.314719	0.691779
TC1700000194.mm.1	-1.72636	0.691779
TC1700000278.mm.1	-0.444739	0.691058
TC0300000903.mm.1	-2.4413	0.690946
TC0200003506.mm.1	-0.698124	0.690946
TC0900002790.mm.1	-0.247985	0.690946
TC0400000126.mm.1	0.868572	0.690946
TC1300002462.mm.1	0.491019	0.690946
TC1600001593.mm.1	-0.422288	0.689431
TC0700004135.mm.1	-0.379706	0.688236
TC0800003141.mm.1	1.2166	0.688236
TC0800003154.mm.1	1.2166	0.688236
TC0100001978.mm.1	-0.294027	0.688236
TC0300001469.mm.1	-0.438098	0.688236
TC0X00002587.mm.1	0.332951	0.688236
TC0500000648.mm.1	-0.537657	0.687653
TC0200004124.mm.1	-1.04651	0.687653
TC0600003016.mm.1	0.299736	0.687653
TC1700001021.mm.1	-0.347213	0.687653
TC1000003069.mm.1	-0.266643	0.687653
TC0900000208.mm.1	0.848202	0.687653
TC1600001268.mm.1	-0.609715	0.687523
TC0100001740.mm.1	-0.436763	0.687523
TC1700000190.mm.1	-0.844873	0.687523
TC0100000443.mm.1	0.337486	0.687523
TC1100001830.mm.1	-0.369618	0.687367
TC0400000185.mm.1	-0.267257	0.687095
TC1900001671.mm.1	-0.252984	0.687095
TC0700002049.mm.1	-0.292778	0.687095
TC0800001641.mm.1	0.611722	0.687095
TC0X00001421.mm.1	0.236184	0.687076
TC0600001259.mm.1	0.571103	0.687076
TC0400002437.mm.1	-0.465842	0.6869
TC0200003552.mm.1	0.477388	0.686674
TC0X00000799.mm.1	-1.54524	0.686621
TC1700001466.mm.1	0.225414	0.685299
TC1100003771.mm.1	-0.295322	0.684838
TC0400001034.mm.1	-1.39033	0.6839
TC0800000130.mm.1	-0.716062	0.683372
TC0200000120.mm.1	-0.339776	0.683372
TC1700002482.mm.1	-0.500595	0.682741
TC0500003723.mm.1	-0.308058	0.682741
TC1600001722.mm.1	-0.66638	0.682741
TC1800000623.mm.1	0.619094	0.682473
TC0900003051.mm.1	0.589144	0.682473
TC0500000217.mm.1	0.283327	0.682467
TC1800001468.mm.1	0.261258	0.682155
TC1200001403.mm.1	0.295072	0.682155
TC0200004413.mm.1	-0.389276	0.682155
TC1100002870.mm.1	0.371495	0.682155
TC0500002035.mm.1	0.409262	0.682155
TC0700000755.mm.1	-0.418421	0.682155
TC0600000016.mm.1	-0.396407	0.682155
TC1300002760.mm.1	-0.944011	0.682155
TC1100001320.mm.1	0.744341	0.682155
TC1600000529.mm.1	-0.427529	0.682155
TC0100000268.mm.1	-0.353454	0.682155
TC0100000685.mm.1	0.468749	0.681747
TC0700000158.mm.1	-0.450063	0.681155
TC0500002457.mm.1	0.281311	0.681155
TC1400000054.mm.1	-0.840348	0.681155
TC0500003087.mm.1	-0.277253	0.681143
TC0100002349.mm.1	-0.928044	0.681069
TC0400003146.mm.1	-0.523772	0.680303
TC1700000572.mm.1	-0.378899	0.679967
TC0900001987.mm.1	-0.257702	0.67949
TC1900000319.mm.1	-0.506861	0.67949
TC1200002242.mm.1	0.429159	0.67949
TC0X00002378.mm.1	0.581766	0.679042
TC1100003400.mm.1	-0.398511	0.678993
TC1100001254.mm.1	-0.580351	0.678058
TC1000002660.mm.1	-0.983084	0.677827
TC0300000266.mm.1	-0.398159	0.677827
TC0400003309.mm.1	-0.36627	0.677827
TC0400001782.mm.1	-0.38609	0.677827
TC0900002333.mm.1	-0.266336	0.677827
TC0500003430.mm.1	0.411662	0.677354
TC0400000358.mm.1	-0.421301	0.677354
TC0X00000891.mm.1	-0.611911	0.677354
TC1000000279.mm.1	-0.261071	0.677354
TC0500001420.mm.1	-0.59226	0.677354
TC0500002484.mm.1	-0.328535	0.677205
TC0600000768.mm.1	-0.657438	0.676648
TC0400002022.mm.1	-0.24362	0.676462
TC0200002747.mm.1	-1.16991	0.676368
TC0600003039.mm.1	-0.418209	0.676111
TC0900002325.mm.1	-0.655672	0.676023
TC0400000103.mm.1	-0.241763	0.676023
TC0200001524.mm.1	-0.624772	0.676023
TC1100002770.mm.1	0.246491	0.675863
TC0700000005.mm.1	0.34572	0.675863
TC1300002422.mm.1	-0.504537	0.675306
TC0400002386.mm.1	-0.477969	0.675306
TC0500003027.mm.1	0.284064	0.674659
TC0300001399.mm.1	-0.451454	0.674659
TC0200002150.mm.1	0.38374	0.674659
TC1300001170.mm.1	-0.505055	0.674659
TC0300000221.mm.1	-0.339644	0.674024
TC0300001874.mm.1	0.470684	0.673719
TC1100003801.mm.1	-0.33922	0.673719
TC0800002522.mm.1	-0.832845	0.673719
TC0800000753.mm.1	0.368768	0.673012
TC0700003617.mm.1	-0.483068	0.67164
TC0400004148.mm.1	0.519713	0.671108
TC1100004267.mm.1	0.47078	0.671108
TC0400003429.mm.1	-0.24723	0.671003
TC0900001349.mm.1	0.479838	0.671003
TC0700003719.mm.1	-0.277149	0.66907
TC1000000626.mm.1	-0.273492	0.668973
TSUnmapped00000001.mm.1	1.35714	0.668278
TC1400000281.mm.1	0.30589	0.668278
TC0400001041.mm.1	-0.295058	0.667905
TC0700002349.mm.1	-0.340003	0.667905
TC0200004491.mm.1	-0.353024	0.667486
TC0100000638.mm.1	-0.243557	0.667486
TC1100002598.mm.1	0.283211	0.667486
TC0300000907.mm.1	-0.573093	0.667407
TC0200004169.mm.1	-0.322189	0.667407
TC1400000055.mm.1	0.25952	0.667407
TC0300002718.mm.1	0.353822	0.665517
TC0200002827.mm.1	0.572335	0.665373
TC0300001258.mm.1	-0.258857	0.665373
TC0X00000916.mm.1	0.610864	0.664802
TC0X00002620.mm.1	0.495102	0.664739
TC0Y00000003.mm.1	0.400341	0.664739
TC0900002396.mm.1	0.489184	0.664739
TC0600001712.mm.1	-0.44196	0.66446
TC1600000443.mm.1	0.225166	0.662796
TC0500002552.mm.1	-0.460631	0.662511
TC0200004965.mm.1	0.289266	0.662189
TC0600002683.mm.1	0.458907	0.661683
TC1600000647.mm.1	-0.485067	0.661683
TC1500001544.mm.1	1.09375	0.661683
TC1100003076.mm.1	0.642254	0.661595
TC1100002695.mm.1	0.4639	0.661595
TC0400002872.mm.1	-0.396001	0.661595
TC0800001928.mm.1	-0.323387	0.660221
TC1400000064.mm.1	-0.625305	0.659925
TC0700001869.mm.1	0.451959	0.658273
TC0100002204.mm.1	-0.308862	0.65827
TC0200004998.mm.1	-0.47599	0.65691
TC0300001415.mm.1	-0.554079	0.65691
TC1400000578.mm.1	-0.301664	0.65691
TC0400003000.mm.1	-0.227582	0.65691
TC0100000048.mm.1	-0.30934	0.656788
TC1800000590.mm.1	-0.654319	0.655819
TC0200001346.mm.1	-0.525577	0.655819
TC1100004297.mm.1	0.395824	0.655819
TC0100000283.mm.1	-1.00679	0.655731
TC0700000391.mm.1	0.222048	0.655731
TC1700000199.mm.1	-1.24271	0.655731
TC1700002357.mm.1	-0.672652	0.655731
TC1400002151.mm.1	-0.246826	0.655731
TC0200003995.mm.1	0.311995	0.655731
TC1500001131.mm.1	-0.693087	0.655731
TC1100000220.mm.1	-0.74791	0.655731
TC0300001816.mm.1	-0.307347	0.655731
TC0400003724.mm.1	-0.668446	0.655037
TC0800002805.mm.1	-0.381959	0.655037
TC0700002053.mm.1	0.43675	0.655037
TC0200001315.mm.1	0.219963	0.653205
TC0600002963.mm.1	-0.293111	0.651784
TC1900000604.mm.1	0.476932	0.651743
TC0900002212.mm.1	0.614741	0.651743
TC1600000673.mm.1	-0.283903	0.65107
TC0300002182.mm.1	-1.01351	0.650961
TC0200002094.mm.1	-0.451068	0.650961
TC1000000913.mm.1	-0.80004	0.650961
TC0X00003361.mm.1	-0.319414	0.650961
TC0500002528.mm.1	-0.257549	0.650961
TC1200001967.mm.1	0.220859	0.650961
TC1700001570.mm.1	-0.322389	0.650961
TC0200004159.mm.1	0.231956	0.650845
TC1500002291.mm.1	0.316104	0.650303
TC1000002028.mm.1	-0.618085	0.650278
TC0300001354.mm.1	-0.346157	0.650177
TC1300001066.mm.1	-0.9881	0.650165
TC0600003073.mm.1	-0.568309	0.649529
TC1500000805.mm.1	-0.283928	0.64904
TC1200002519.mm.1	0.461567	0.648821
TC0600002351.mm.1	-1.03193	0.648821
TC0900002883.mm.1	-0.452664	0.647909
TC1200001339.mm.1	-0.503503	0.647756
TC0700003798.mm.1	-0.312829	0.646958
TC1000001028.mm.1	-0.658226	0.645607
TC1300001346.mm.1	-0.359338	0.645607
TC1100002250.mm.1	-0.376622	0.645369
TC0900000244.mm.1	-0.415745	0.645369
TC0900001337.mm.1	-0.406603	0.644667
TC0600000361.mm.1	0.803018	0.644007
TC0200003365.mm.1	-0.814751	0.643922
TC0100003861.mm.1	-0.492025	0.64381
TC0700004164.mm.1	-0.31271	0.643772
TC0700000371.mm.1	-0.266289	0.643772
TC1600001213.mm.1	-0.424284	0.643772
TC1400001669.mm.1	-0.59901	0.643772
TC1000002505.mm.1	0.280423	0.643772
TC1000002274.mm.1	-0.342147	0.643772
TC0X00001320.mm.1	0.297613	0.643772
TC1000000911.mm.1	-0.711995	0.643521
TC1400001368.mm.1	-0.671724	0.643521
TC1400000174.mm.1	0.252081	0.643521
TC0200003752.mm.1	-0.630539	0.642118
TC0200000011.mm.1	-0.59558	0.642118
TC0100000003.mm.1	-0.51829	0.642118
TC1900000908.mm.1	0.570752	0.641333
TC1300002076.mm.1	-0.255854	0.639611
TC0500003060.mm.1	0.570597	0.63901
TC1000001285.mm.1	-0.426973	0.638412
TC0X00002653.mm.1	-0.405799	0.638412
TC0600002225.mm.1	-0.408342	0.638412
TC1300002661.mm.1	-0.398463	0.638334
TC0100001699.mm.1	-0.234964	0.637607
TC0100003762.mm.1	-0.274047	0.637208
TC0100002313.mm.1	-0.938504	0.637208
TC0200004840.mm.1	-0.208215	0.637171
TC0X00002258.mm.1	-0.342772	0.637171
TC0400001897.mm.1	0.295375	0.637171
TC0500000176.mm.1	-0.344982	0.637171
TSUnmapped00000177.mm.1	-0.63252	0.637096
TC0600003491.mm.1	-0.236322	0.637096
TC0400003832.mm.1	-0.230356	0.636862
TC0200002279.mm.1	0.422426	0.636862
TC0600001636.mm.1	-0.290598	0.636746
TC1100002497.mm.1	-0.677762	0.636673
TC1100002215.mm.1	-0.740265	0.636673
TC1700002549.mm.1	-0.529713	0.63611
TC1200001748.mm.1	0.419326	0.63611
TC0700000410.mm.1	0.233437	0.63553
TC0300000749.mm.1	0.256868	0.635243
TC1800000407.mm.1	-0.446025	0.635243
TC0400003661.mm.1	-0.267083	0.635243
TC0900003249.mm.1	0.365371	0.635243
TC0500002713.mm.1	-0.225769	0.635243
TC0300001576.mm.1	-0.293687	0.635243
TC0700001547.mm.1	0.275906	0.635243
TC0400000523.mm.1	-0.26167	0.634766
TC0900002737.mm.1	-0.556627	0.634766
TC0600001027.mm.1	0.358139	0.634766
TC1200001269.mm.1	0.284287	0.634766
TC0500002046.mm.1	0.417342	0.633001
TC0200003421.mm.1	-0.311922	0.633001
TC1000000842.mm.1	1.11176	0.633001
TC0X00002354.mm.1	0.396359	0.633001
TC0400002174.mm.1	-0.265319	0.632278
TC1100001042.mm.1	1.07253	0.632278
TC1300002629.mm.1	-0.465638	0.632278
TC1700002422.mm.1	-0.425334	0.632278
TC0500003254.mm.1	-0.541052	0.632278
TC1000002510.mm.1	0.32359	0.631638
TC0500001798.mm.1	-0.589517	0.631196
TC0300000952.mm.1	0.314339	0.631196
TC1500000679.mm.1	0.766003	0.631196
TC0800001436.mm.1	0.411023	0.629985
TC0200003782.mm.1	-0.563985	0.629985
TC1800000534.mm.1	-0.242935	0.629758
TC0700002832.mm.1	-0.947016	0.629738
TC0600000091.mm.1	-0.533019	0.629246
TC1000000053.mm.1	-0.432409	0.629131
TC0500000356.mm.1	0.287003	0.629131
TC1100003148.mm.1	-0.614319	0.627751
TC0900002991.mm.1	-0.279981	0.627194
TC0400004190.mm.1	0.532858	0.625129
TC1100000463.mm.1	0.317979	0.624376
TC1800001407.mm.1	-0.331348	0.624072
TC0200002122.mm.1	-0.357874	0.624072
TC0X00003122.mm.1	-0.810711	0.623818
TC0800000032.mm.1	0.476506	0.623666
TC0500000260.mm.1	0.578921	0.623666
TC0300002748.mm.1	-0.604959	0.623666
TC0800000713.mm.1	-0.481877	0.623497
TC0700002033.mm.1	0.350373	0.622861
TC0400002963.mm.1	-0.462827	0.622861
TC1200002027.mm.1	-0.399214	0.622861
TC1200001993.mm.1	0.243631	0.622861
TC0900001219.mm.1	-0.38395	0.622861
TC0700004155.mm.1	-0.48322	0.622861
TC1100002938.mm.1	-0.347658	0.622861
TC1700002492.mm.1	-0.486616	0.622861
TC0200004141.mm.1	0.209763	0.622861
TC0500002258.mm.1	0.530505	0.622861
TC1200001979.mm.1	-0.265233	0.622431
TC0700002695.mm.1	0.972929	0.622431
TC0700000001.mm.1	0.417238	0.621965
TC0600002089.mm.1	0.340284	0.621965
TC1700000337.mm.1	-0.400843	0.621965
TC0300001632.mm.1	0.318472	0.621965
TC0600000709.mm.1	-0.629939	0.621965
TC0500003055.mm.1	0.377239	0.621965
TC0700000988.mm.1	-0.255325	0.621965
TC0200002538.mm.1	0.308454	0.621965
TC0900000351.mm.1	-0.436629	0.621965
TC0600002173.mm.1	-0.550661	0.62091
TC1300002316.mm.1	-0.428595	0.620835
TC1500000721.mm.1	-0.42376	0.620828
TC1800000233.mm.1	0.388073	0.620828
TC0400002460.mm.1	0.914449	0.620828
TC1000001271.mm.1	-1.25338	0.620828
TC0600002799.mm.1	-0.235972	0.620828
TC0800001585.mm.1	0.364821	0.620796
TC1600001338.mm.1	-0.456512	0.620462
TC1300001882.mm.1	-0.458719	0.619932
TC1000003032.mm.1	0.637432	0.618685
TC0X00001271.mm.1	0.193672	0.618668
TC1400000945.mm.1	0.494219	0.618668
TC1000000864.mm.1	0.605519	0.618668
TC0400003113.mm.1	0.433914	0.618668
TC1700001188.mm.1	-0.494705	0.618668
TC0200003599.mm.1	-0.981121	0.618668
TC0800002121.mm.1	-0.535026	0.618668
TC1700001033.mm.1	-0.230796	0.618668
TC1900000401.mm.1	-0.734242	0.618668
TC1100002967.mm.1	0.21059	0.618668
TC1100004077.mm.1	-0.313218	0.618668
TC0500003590.mm.1	0.344492	0.618668
TC0200005375.mm.1	-1.06807	0.618668
TC1600000494.mm.1	0.318154	0.618668
TC0500002812.mm.1	-1.0617	0.618531
TC0500000200.mm.1	0.646729	0.61641
TC1900001265.mm.1	-0.52728	0.61641
TC0600001607.mm.1	-0.287614	0.61621
TC1000001273.mm.1	-0.722492	0.615765
TC0700001980.mm.1	-0.282152	0.615765
TC1700001934.mm.1	-0.487098	0.615765
TC0500002927.mm.1	-0.379115	0.615765
TC0X00003239.mm.1	-0.521977	0.615765
TC0500000605.mm.1	-0.286	0.615765
TC0200004466.mm.1	0.559485	0.615765
TC1700002318.mm.1	0.441571	0.615765
TC0700000972.mm.1	0.246573	0.615765
TC1700000948.mm.1	1.09801	0.615129
TC0400001427.mm.1	0.367595	0.615129
TC1800000050.mm.1	-0.427646	0.61408
TC0X00000974.mm.1	0.816863	0.61408
TC0800000005.mm.1	0.512911	0.613548
TC0100003170.mm.1	-0.370936	0.613548
TC0300000574.mm.1	-0.510981	0.613307
TC1800000336.mm.1	-0.782995	0.613226
TC1000000893.mm.1	0.268583	0.61317
TC0200000600.mm.1	-0.38598	0.612585
TC0600001464.mm.1	-0.445701	0.612585
TC0200004405.mm.1	0.323319	0.612585
TC0300001445.mm.1	-0.69138	0.612585
TC0200001777.mm.1	0.447026	0.612408
TC0300000724.mm.1	0.45882	0.61227
TC1000002083.mm.1	-0.45178	0.611714
TC0600002473.mm.1	-0.306312	0.611714
TC1700000271.mm.1	-0.688635	0.611714
TC0500002116.mm.1	0.233353	0.611707
TC1200002421.mm.1	-0.65836	0.611707
TC0500002025.mm.1	-0.243013	0.611707
TC1700001988.mm.1	-0.42738	0.611707
TC0500000061.mm.1	-0.655297	0.611707
TC0500000683.mm.1	-0.398668	0.611707
TC0900002272.mm.1	-0.375739	0.611707
TC0X00002218.mm.1	0.328955	0.6116
TC0200001985.mm.1	-0.325926	0.6116
TC0800000831.mm.1	-0.28775	0.611389
TC0900000105.mm.1	-0.432574	0.611317
TC0300002023.mm.1	-0.526496	0.610945
TC0X00002851.mm.1	-0.574929	0.610945
TC0400000924.mm.1	-0.733006	0.610945
TC1800001198.mm.1	-0.644928	0.610945
TC0X00002207.mm.1	0.458563	0.610945
TC0800003237.mm.1	0.273241	0.61093
TC1800000444.mm.1	-0.542691	0.61093
TC0200001934.mm.1	-0.285625	0.610761
TC0200000597.mm.1	0.398059	0.609923
TC0200000833.mm.1	-0.41222	0.609384
TC1100003095.mm.1	0.724547	0.609384
TC1900000293.mm.1	-0.670121	0.608095
TC0X00002350.mm.1	0.2394	0.608041
TC1300001551.mm.1	-0.402749	0.607608
TC1100001130.mm.1	-0.430125	0.607608
TC0600003069.mm.1	-0.21242	0.607608
TC0800000129.mm.1	-0.558154	0.607608
TC1100004054.mm.1	-0.230769	0.607044
TC0100003877.mm.1	-0.59519	0.607044
TC0X00001621.mm.1	-0.226636	0.607044
TC1100003799.mm.1	-0.435702	0.607044
TC1100001785.mm.1	-0.335224	0.607015
TC0300000881.mm.1	-0.435661	0.606963
TC1900000742.mm.1	-0.415574	0.606812
TC0700001580.mm.1	-0.27333	0.606802
TC0300003050.mm.1	0.306588	0.606732
TC1900000287.mm.1	0.344152	0.606469
TC1600000167.mm.1	-0.54211	0.606439
TC0100003062.mm.1	-0.283663	0.605657
TC0400000776.mm.1	0.329121	0.605528
TC1300000459.mm.1	-0.689091	0.605346
TC0700003103.mm.1	-0.50858	0.605346
TC0X00002878.mm.1	-0.406226	0.605346
TC1300000897.mm.1	-0.27919	0.605346
TC0100003176.mm.1	-0.234951	0.605346
TC1600001269.mm.1	-0.227817	0.605346
TC0X00002568.mm.1	0.533327	0.604678
TC1500001202.mm.1	-0.243753	0.604317
TC0200004676.mm.1	-0.349326	0.604317
TC1800001376.mm.1	-0.656634	0.604317
TC1700000270.mm.1	-0.354846	0.603877
TC1400002057.mm.1	0.319776	0.603755
TC0700000707.mm.1	-0.3227	0.603755
TC1900001465.mm.1	-0.302351	0.603147
TC0100000535.mm.1	-0.758406	0.603147
TC0500003482.mm.1	-0.277377	0.603147
TC1700000500.mm.1	-0.376365	0.602867
TC0900001123.mm.1	-0.232865	0.602867
TC0700000019.mm.1	-0.291174	0.602707
TC0X00003359.mm.1	-0.475734	0.602178
TC0X00002740.mm.1	-0.290367	0.601562
TC0700003592.mm.1	-0.351123	0.601562
TC0500002434.mm.1	-0.72759	0.601339
TC1300000732.mm.1	0.235726	0.601142
TC0200003085.mm.1	-0.546545	0.601142
TC1500000102.mm.1	0.960796	0.601142
TC1900001085.mm.1	-0.450535	0.601087
TC1700001950.mm.1	0.491527	0.601087
TC0700000293.mm.1	0.314753	0.600786
TC0X00002247.mm.1	-0.199645	0.600627
TC0600002897.mm.1	0.384028	0.600627
TC1100003161.mm.1	-0.225511	0.600627
TC1000003125.mm.1	-0.536156	0.600627
TC1200001160.mm.1	0.43168	0.600627
TC1100000432.mm.1	-0.233754	0.599609
TC0400001008.mm.1	-0.440122	0.599609
TC0700000501.mm.1	-0.278148	0.598766
TC1300000920.mm.1	0.317323	0.598766
TC0200004070.mm.1	0.380376	0.598766
TC0700002879.mm.1	0.588091	0.598511
TC1900001207.mm.1	0.628709	0.598405
TC0700003840.mm.1	-0.519716	0.597332
TC0900002391.mm.1	0.589297	0.597332
TC0900001142.mm.1	-1.08314	0.597285
TC0X00001281.mm.1	-0.407067	0.597095
TC0X00003215.mm.1	0.199904	0.596921
TC1100000350.mm.1	-0.483537	0.596689
TC0400003363.mm.1	0.808228	0.596689
TC1100002710.mm.1	0.453342	0.596147
TC0300000396.mm.1	0.644744	0.596147
TC0400000751.mm.1	-0.342145	0.595861
TC1300000312.mm.1	-0.329975	0.595557
TC0200005343.mm.1	-1.15959	0.595557
TC1400001869.mm.1	0.265861	0.595557
TC0X00001253.mm.1	0.246516	0.595557
TC1200000201.mm.1	0.408447	0.595537
TC0X00000538.mm.1	0.317273	0.59418
TC0200000404.mm.1	-0.46104	0.594137
TC0400002102.mm.1	-0.205147	0.594094
TC0800000074.mm.1	-0.226398	0.594094
TC0700004143.mm.1	-0.862939	0.594094
TC1900000104.mm.1	0.489318	0.594094
TC0700003936.mm.1	-0.372879	0.593384
TC0500000373.mm.1	0.377987	0.591554
TC0500001331.mm.1	0.589881	0.59086
TC1900000557.mm.1	-0.526718	0.590797
TC0X00003360.mm.1	-0.559164	0.590797
TC0200003171.mm.1	0.221418	0.590757
TC0400003372.mm.1	-0.255261	0.590757
TC1700002811.mm.1	0.388698	0.590101
TC0400003892.mm.1	0.217078	0.58963
TC1100001655.mm.1	0.250048	0.588889
TC0X00000833.mm.1	0.298459	0.586717
TC1000001147.mm.1	0.258296	0.586692
TC0500000878.mm.1	0.37628	0.586692
TC1400002028.mm.1	0.873768	0.586692
TC1300002318.mm.1	-0.342669	0.586493
TC0200000361.mm.1	-0.329825	0.586253
TC0200000918.mm.1	0.311661	0.586253
TC0500000465.mm.1	-0.782901	0.585663
TC0300002497.mm.1	-0.375361	0.585329
TC0200004011.mm.1	0.238312	0.585304
TC0500000579.mm.1	0.607217	0.585304
TC1000002464.mm.1	-0.346467	0.585304
TC0500001799.mm.1	-0.547377	0.585304
TC1200002516.mm.1	0.611791	0.585203
TC0100000609.mm.1	-0.27909	0.585203
TC0700003716.mm.1	-0.641922	0.58497
TC0700001886.mm.1	1.4638	0.58467
TC1000000266.mm.1	-0.580857	0.584608
TC0300002311.mm.1	0.935607	0.583972
TC1800001747.mm.1	-0.324853	0.583972
TC0500000831.mm.1	0.967866	0.583972
TC0500002240.mm.1	0.417685	0.583972
TC1700002764.mm.1	-0.377968	0.583972
TC0300001769.mm.1	-0.672924	0.583972
TC0X00003000.mm.1	0.30841	0.583972
TC0200000847.mm.1	0.261057	0.583906
TC0600000555.mm.1	-0.729481	0.583906
TC1000000671.mm.1	0.328116	0.583797
TC0700000752.mm.1	-0.22145	0.583711
TC0X00001551.mm.1	-0.457478	0.583266
TC0700002964.mm.1	0.441854	0.583266
TC1800001005.mm.1	-0.319114	0.583266
TC0400003669.mm.1	-0.529268	0.583266
TC0700002269.mm.1	-0.419223	0.583266
TC0X00001634.mm.1	0.280284	0.583266
TC0100002602.mm.1	0.331125	0.583266
TC1400000929.mm.1	-0.537926	0.583266
TC0X00002559.mm.1	-0.83993	0.583266
TC1400000298.mm.1	-0.607806	0.583266
TC1700000418.mm.1	-0.443026	0.583266
TC1200000348.mm.1	-0.303207	0.583266
TC1200002346.mm.1	0.433603	0.583266
TC0X00000323.mm.1	-0.398863	0.583266
TC1400001910.mm.1	-0.542307	0.583266
TC1200000576.mm.1	-0.461123	0.583266
TC1900000952.mm.1	0.679281	0.583266
TC0600002759.mm.1	0.485241	0.582349
TC0500002182.mm.1	-0.37412	0.582349
TC0400001394.mm.1	-0.277707	0.582349
TC0400004086.mm.1	0.38208	0.582291
TC0500000985.mm.1	-0.326727	0.582064
TC1600001643.mm.1	0.580933	0.582064
TC1100000400.mm.1	0.532108	0.581557
TC0400002711.mm.1	0.295775	0.581557
TC0500001353.mm.1	-0.40988	0.581473
TC0100001138.mm.1	-0.304422	0.581212
TC1400002859.mm.1	-0.463576	0.581212
TC0X00003022.mm.1	-0.257169	0.580656
TC0300000307.mm.1	-0.449398	0.580512
TC0100000237.mm.1	0.580083	0.580104
TC1200001296.mm.1	-0.290312	0.580068
TC1100002799.mm.1	-0.394023	0.580068
TC0500001407.mm.1	-0.441375	0.580068
TC1500001704.mm.1	1.23969	0.579878
TC0700000149.mm.1	-0.39081	0.579658
TC0600000004.mm.1	-0.660064	0.579658
TC0700000920.mm.1	-0.671802	0.57928
TC1100002834.mm.1	-0.672454	0.57928
TC0900002268.mm.1	-0.707518	0.57928
TC0400003362.mm.1	-0.672383	0.57928
TC0400002580.mm.1	0.326686	0.57928
TC1900001217.mm.1	-0.243902	0.57928
TC0200002048.mm.1	-0.556403	0.57928
TC0900000660.mm.1	-0.192663	0.579264
TC0700000179.mm.1	0.19356	0.579144
TC1400001355.mm.1	-0.722906	0.578458
TC0500002242.mm.1	0.365746	0.577438
TC1700001560.mm.1	-0.315312	0.576972
TC0200001068.mm.1	-0.537057	0.576972
TC1400002398.mm.1	-0.756831	0.576619
TC1900000990.mm.1	0.37736	0.576455
TC1700002128.mm.1	-0.588841	0.576265
TC1400001634.mm.1	-0.412079	0.575708
TC1900000320.mm.1	-0.379614	0.575554
TC0400000179.mm.1	-0.536022	0.575554
TC1800000944.mm.1	-0.294925	0.575554
TC1700001886.mm.1	-0.365371	0.575554
TC1700001139.mm.1	0.312868	0.575554
TC0900000500.mm.1	0.660586	0.575554
TC1500000331.mm.1	-0.286731	0.575554
TC0900003318.mm.1	0.782607	0.575554
TC0900002635.mm.1	-0.49037	0.575554
TC0800000830.mm.1	-0.490587	0.575244
TC1700000912.mm.1	-0.351894	0.574728
TC0700002644.mm.1	0.364851	0.574567
TC0300001869.mm.1	-0.40158	0.574567
TC0X00000237.mm.1	-0.199736	0.574274
TC1700001860.mm.1	-0.307635	0.573892
TC0500002139.mm.1	-0.3534	0.573651
TC0400001890.mm.1	-1.09279	0.573499
TC1900001346.mm.1	-0.26027	0.573241
TC0400001592.mm.1	-0.234339	0.573152
TC1100001743.mm.1	0.243179	0.573152
TC0200005471.mm.1	0.533931	0.572401
TC1300001508.mm.1	-0.209316	0.572329
TC0800003172.mm.1	0.37193	0.572278
TC0X00003241.mm.1	0.380039	0.572196
TC0400001779.mm.1	0.323895	0.570322
TC1300000775.mm.1	-0.248412	0.569891
TC1700002798.mm.1	-0.357808	0.569891
TSUnmapped00000176.mm.1	-0.685217	0.569891
TC1100003683.mm.1	-0.232467	0.569891
TC0200002263.mm.1	0.229444	0.569891
TC0900003062.mm.1	-0.594654	0.569891
TC0800001113.mm.1	-0.242678	0.569891
TC0300001040.mm.1	-0.359444	0.569891
TC1700001888.mm.1	-0.252945	0.569891
TC0400002504.mm.1	-0.459213	0.569891
TC4_JH584294_random00000007.mm.1	-0.459213	0.569891
TC1100000005.mm.1	0.218595	0.569891
TC1300001669.mm.1	-1.37527	0.568941
TC0700000064.mm.1	-0.299915	0.568941
TC0800001871.mm.1	-0.237978	0.568684
TC0X00001065.mm.1	-0.333444	0.568555
TC1800000924.mm.1	-0.245092	0.568165
TC0900002805.mm.1	-0.286673	0.567896
TC0100001128.mm.1	0.666869	0.567535
TC1100004056.mm.1	-0.419676	0.567535
TC0400001269.mm.1	-0.31533	0.567535
TC0400003793.mm.1	-0.864817	0.566914
TC0600001675.mm.1	-0.397654	0.566569
TC1200001777.mm.1	0.224563	0.566422
TC0100001479.mm.1	-0.468912	0.566422
TC0700003043.mm.1	-0.489971	0.566228
TC0500002596.mm.1	-0.308375	0.566188
TC1400001785.mm.1	-0.97657	0.566188
TC0600001856.mm.1	0.336194	0.56598
TC1100001125.mm.1	0.374954	0.56598
TC0800001329.mm.1	-0.234675	0.56598
TC1600000240.mm.1	0.244639	0.56598
TC0900001409.mm.1	0.269292	0.56598
TC0800002461.mm.1	-0.226533	0.564718
TC0900001911.mm.1	-0.717269	0.564718
TC1600001651.mm.1	-0.553591	0.56437
TC0800000592.mm.1	-0.547632	0.56437
TC0400000491.mm.1	-0.602378	0.56437
TC1200000947.mm.1	0.428983	0.564264
TC0900002281.mm.1	0.207959	0.563604
TC1000001735.mm.1	0.340282	0.563211
TC0X00001866.mm.1	0.773217	0.563148
TC0600003194.mm.1	-0.24086	0.563148
TC0100000381.mm.1	-0.260709	0.563148
TC1800001012.mm.1	-0.287555	0.563148
TC0400001834.mm.1	0.268474	0.562817
TC1800001660.mm.1	0.34691	0.562785
TC1200000803.mm.1	-0.244507	0.562785
TC0300000679.mm.1	0.295986	0.562785
TC1000001626.mm.1	0.433677	0.562769
TC0600002666.mm.1	-0.245066	0.562414
TC0600001153.mm.1	-0.728209	0.561856
TC1100003421.mm.1	-0.329157	0.561841
TC0900000013.mm.1	-0.328345	0.561841
TC0900000437.mm.1	0.296088	0.561841
TC0200004459.mm.1	-0.357209	0.561841
TC0200003854.mm.1	-0.544784	0.561841
TC0400003578.mm.1	0.778071	0.561841
TC1300001583.mm.1	-0.193053	0.561627
TC1900001764.mm.1	-0.594122	0.561627
TC0400002100.mm.1	-0.196695	0.561626
TC1400000056.mm.1	-0.455041	0.561626
TC0800001925.mm.1	-0.296406	0.561265
TC0500000125.mm.1	-0.768937	0.561265
TC0700002783.mm.1	0.325545	0.561265
TC0500002064.mm.1	0.30755	0.561265
TC0300000274.mm.1	-0.488542	0.561098
TC0700004076.mm.1	0.423025	0.560598
TC1600001427.mm.1	-0.230917	0.560598
TC1300002310.mm.1	0.287274	0.560397
TC1700001604.mm.1	0.276649	0.560397
TC0900001954.mm.1	-0.82638	0.560354
TC0700002642.mm.1	0.333902	0.560313
TC0600001093.mm.1	-0.438606	0.560278
TC0300001548.mm.1	0.229972	0.560278
TC0100003258.mm.1	-0.381698	0.560278
TC1100002454.mm.1	-0.395881	0.560278
TC0700003978.mm.1	0.33546	0.559884
TC1700002775.mm.1	0.466525	0.559834
TC0400002093.mm.1	-0.240487	0.55981
TC1600002183.mm.1	-0.367631	0.55981
TC0300000785.mm.1	0.485108	0.55981
[truncated: 32,242 more rows]

## Sheet: Fig. 2g
Volcano Plot				Heat Map
Neurons mono-culture 5% vs 21%				Genes	Neurons mono-culture 5%			Neurons mono-culture 21%
Genes	log2 (FC)	- log10(FDR)			n1	n2	n3	n1	n2	n3
Slc2a1	4.34111	2.38557		Slc2a1	0.75591	0.775687	1	-0.835816	-0.852095	-1
Vegfa	3.25655	2.38557		Vegfa	0.910002	0.937474	1	-1	-0.85919	-0.68769
Kdm7a	1.70039	2.13824		Kdm7a	1	0.966131	0.773001	-1	-0.941204	-0.887163
Pfkfb3	2.14122	1.99602		Pfkfb3	0.80661	1	0.975164	-0.71172	-1	-0.960844
Nrn1	1.92736	1.94746		Nrn1	1	0.792164	0.886344	-0.72701	-0.698791	-1
B630005N14Rik	1.35643	1.94746		B630005N14Rik	1	0.744641	0.76385	-0.856896	-0.871903	-1
Banp	1.59708	1.94746		Banp	0.665482	0.934228	1	-1	-0.989872	-0.914386
Ldha	2.04597	1.94746		Ldha	0.75684	1	0.942982	-0.760056	-1	-0.663504
Slco4c1	1.54132	1.94746		Slco4c1	0.978013	0.702608	1	-0.789104	-0.848731	-1
Adm	2.43239	1.94746		Adm	1	0.954149	0.655797	-1	-0.703877	-0.870536
P4ha1	2.43857	1.92662		P4ha1	0.592191	0.610418	1	-0.893707	-1	-0.825705
Snord104	4.40824	1.92662		Snord104	0.755272	0.815313	1	-0.551801	-0.743413	-1
Slc38a2	1.65075	1.92662		Slc38a2	1	0.600608	0.703519	-0.820109	-0.835756	-1
Uhrf2	1.10439	1.92662		Uhrf2	1	0.926922	0.883692	-0.864789	-1	-0.711618
Cry1	1.19688	1.88765		Cry1	0.877944	0.684877	1	-1	-0.802053	-0.930715
Egln3	2.93901	1.87493		Egln3	0.521551	0.780044	1	-1	-0.998778	-0.763096
Dusp1	2.97807	1.87244		Dusp1	1	0.666483	0.933983	-0.572535	-1	-0.840586
Rab30	1.24476	1.83627		Rab30	1	0.614102	0.792437	-0.786572	-0.878645	-1
Gm23297	1.2867	1.83339		Gm23297	1	0.590979	0.605534	-0.883702	-0.860458	-1
Gm25506	1.57067	1.8298		Gm25506	0.981964	1	0.639279	-1	-0.722772	-0.650196
Rlf	1.03632	1.8298		Rlf	0.724216	1	0.722536	-0.693576	-1	-0.892131
Hsd17b11	1.04398	1.8298		Hsd17b11	0.621929	0.904289	1	-0.866168	-0.992987	-1
Ddit4	3.05921	1.819		Ddit4	0.582214	0.982105	1	-0.585047	-1	-0.888509
Snora73b	5.54056	1.81562		Snora73b	0.970444	0.55002	1	-0.596385	-0.955419	-1
Kdm3a	1.30592	1.77777		Kdm3a	0.676719	1	0.762246	-0.629991	-1	-0.614529
Gm26175	2.89662	1.77742		Gm26175	0.626588	0.385538	1	-0.821831	-0.956375	-1
Rnf138rt1	1.3887	1.77742		Rnf138rt1	1	0.638079	0.933508	-1	-0.57955	-0.850526
Hk2	1.45	1.77742		Hk2	0.403526	0.847647	1	-1	-0.986087	-0.985513
Pfkl	2.07217	1.77742		Pfkl	0.525457	1	0.98242	-1	-0.932678	-0.650776
Snora62	1.67515	1.77645		Snora62	0.812747	0.470318	1	-0.863052	-0.702711	-1
Gm15065	1.15638	1.75192		Gm15065	1	0.571082	0.912883	-1	-0.71362	-0.834042
Ascc3	1.03144	1.7461		Ascc3	1	0.854354	0.864267	-0.509563	-0.678682	-1
Snora73a	4.77533	1.73983		Snora73a	0.909357	0.428595	1	-0.665196	-0.893978	-1
1500012F01Rik; Snord12	1.13874	1.73983		1500012F01Rik; Snord12	0.970672	0.530299	1	-1	-0.954202	-0.824203
Rasal2	1.0027	1.73783		Rasal2	0.906156	1	0.58489	-0.786138	-1	-0.990057
Sh2d3c	1.45776	1.73783		Sh2d3c	0.895423	0.615362	1	-0.621178	-1	-0.567304
Dusp8	1.64702	1.73783		Dusp8	1	0.673299	0.734757	-0.479277	-0.859336	-1
Nuak1	1.23852	1.73783		Nuak1	0.80925	1	0.652567	-0.530326	-0.814579	-1
Gm26055	1.05588	1.73783		Gm26055	0.816123	0.643799	1	-0.966385	-1	-0.63856
Rapgef6	1.09542	1.73783		Rapgef6	1	0.624153	0.509904	-0.828001	-0.762152	-1
Srf	2.10316	1.71502		Srf	0.99337	0.980217	1	-0.29473	-1	-0.800464
Stc2	1.2562	1.70232		Stc2	0.433517	0.509894	1	-0.841425	-1	-0.918456
Gm25394	1.88941	1.6955		Gm25394	0.634745	0.5443	1	-0.549832	-0.871275	-1
Snora73b	5.83851	1.68492		Snora73b	0.956776	0.536716	1	-0.484594	-1	-0.926333
Gm10674	1.00615	1.66528		Gm10674	1	0.510574	0.826669	-0.981944	-0.74984	-1
2900055J20Rik	1.96637	1.66054		2900055J20Rik	0.955057	1	0.667294	-0.425251	-0.924212	-1
Atxn2l	1.54062	1.65429		Atxn2l	0.884565	0.551966	1	-0.508018	-0.790497	-1
Csrp1	1.43972	1.65429		Csrp1	0.99541	0.638305	1	-0.4957	-1	-0.929195
Jun	3.27589	1.64896		Jun	0.713448	0.57212	1	-0.445095	-0.810989	-1
Aldoa	1.81981	1.64764		Aldoa	0.284857	0.583069	1	-0.981487	-1	-0.931733
Igsf9b	2.32777	1.64764		Igsf9b	1	0.923543	0.507645	-0.519677	-0.947365	-1
Spns2	1.02851	1.63398		Spns2	1	0.811973	0.993019	-0.583055	-1	-0.436635
Gm25788	2.80244	1.62872		Gm25788	0.720622	0.360372	1	-0.64608	-1	-0.960131
Cdkn1c	1.20981	1.61666		Cdkn1c	0.402367	0.789657	1	-0.715681	-0.826256	-1
Jmy	1.08132	1.61666		Jmy	1	0.614488	0.527023	-0.777274	-0.606143	-1
Arc	1.02533	1.61666		Arc	1	0.469539	0.752347	-1	-0.670999	-0.85286
Gm11814	2.14878	1.60138		Gm11814	0.581783	0.33779	1	-0.964181	-1	-0.719123
Gm7334	1.38686	1.59284		Gm7334	1	0.507281	0.844462	-0.654529	-0.544365	-1
Ache	1.8771	1.59284		Ache	0.600013	0.682663	1	-0.525353	-1	-0.503448
Cyr61	3.14142	1.59247		Cyr61	0.839966	0.729843	1	-0.312226	-0.590036	-1
Dusp16	1.51582	1.591		Dusp16	1	0.388618	0.932413	-0.716077	-0.759513	-1
Snord71	3.22817	1.58575		Snord71	0.715743	0.647184	1	-0.353205	-0.776971	-1
LOC100861725	1.44163	1.57311		LOC100861725	0.623679	1	0.391459	-1	-0.94192	-0.653728
Trpc5	1.33609	1.57311		Trpc5	1	0.299134	0.58538	-0.838749	-0.919719	-1
Clvs2	1.12315	1.57311		Clvs2	0.994536	1	0.642664	-0.697275	-1	-0.454094
Gm12579	1.16313	1.57148		Gm12579	0.91717	1	0.449625	-1	-0.786288	-0.646962
Snord35a	2.99343	1.57148		Snord35a	0.463398	0.707375	1	-0.462689	-1	-0.818859
Gm25635	1.15968	1.57148		Gm25635	0.660887	0.681611	1	-0.437991	-0.624042	-1
Snord37	1.73962	1.56366		Snord37	0.956065	1	0.587496	-0.390781	-0.866602	-1
Gm23105	2.68357	1.56366		Gm23105	0.84071	0.30088	1	-0.661628	-0.904358	-1
Ankrd34a	1.07702	1.56258		Ankrd34a	0.93849	1	0.863886	-0.488012	-1	-0.334754
Arhgef17	1.17164	1.56074		Arhgef17	1	0.978791	0.726117	-0.401339	-0.964697	-1
Atf4	1.5764	1.55848		Atf4	0.621905	0.569259	1	-0.462398	-1	-0.977638
Gm22009	1.22189	1.55848		Gm22009	1	0.860302	0.695276	-0.459846	-0.409632	-1
Sec14l1	1.08127	1.55171		Sec14l1	1	0.980819	0.652207	-0.410194	-1	-0.721199
Dmtn	1.07188	1.54808		Dmtn	1	0.760959	0.595629	-0.482559	-1	-0.954779
Ksr1	1.11667	1.54342		Ksr1	1	0.719041	0.391823	-0.828255	-1	-0.629356
Gm24130	1.04618	1.54342		Gm24130	1	0.514726	0.612388	-0.528278	-1	-0.784506
Gm14894	1.17492	1.54338		Gm14894	0.917139	0.501625	1	-1	-0.585593	-0.561113
Snord17	2.82835	1.54274		Snord17	0.942699	0.921899	1	-0.173956	-0.792778	-1
Gpr162	1.03677	1.52014		Gpr162	0.550353	1	0.760679	-0.452777	-1	-0.76262
Bhlhe40	1.073	1.50724		Bhlhe40	0.720972	0.842385	1	-0.320854	-0.770202	-1
Gm25617	1.05331	1.50724		Gm25617	1	0.343747	0.401823	-0.807678	-1	-0.930115
Zswim5	1.04117	1.50409		Zswim5	0.965176	1	0.32162	-0.955348	-1	-0.88049
Btg3; Gm7334	1.23702	1.49437		Btg3; Gm7334	1	0.370858	0.695514	-0.894485	-0.579946	-1
Hspa1a	1.24155	1.49409		Hspa1a	0.397686	0.564348	1	-0.819498	-0.568976	-1
Tpi1	2.58888	1.49329		Tpi1	0.374155	0.630939	1	-1	-0.925741	-0.498632
n-R5s151	4.12429	1.48805		n-R5s151	1	0.312719	0.8452	-0.527481	-1	-0.927171
n-R5s115	4.56176	1.48422		n-R5s115	1	0.318227	0.808559	-0.502736	-1	-0.806315
Phyhip	1.84096	1.46745		Phyhip	0.687113	1	0.339294	-0.512605	-0.932117	-1
Cnn2	1.12264	1.46739		Cnn2	0.28926	0.324615	1	-0.937581	-0.872945	-1
Gm22154	1.58632	1.46716		Gm22154	0.732429	0.322453	1	-0.676617	-0.57435	-1
Ldha-ps2	2.17817	1.46643		Ldha-ps2	0.529965	0.402394	1	-1	-0.967022	-0.490269
Gm14470	1.77115	1.45081		Gm14470	1	0.550527	0.750959	-0.873957	-1	-0.308604
Gm14519	1.35002	1.45081		Gm14519	1	0.996254	0.791579	-0.322638	-1	-0.27964
Gm23442	2.77374	1.45081		Gm23442	0.680871	0.376347	1	-0.429524	-0.929426	-1
Hey1	1.52702	1.45081		Hey1	0.476884	0.168468	1	-0.869457	-0.886797	-1
Gm8707	1.30277	1.43884		Gm8707	1	0.447534	0.411876	-1	-0.575456	-0.633341
Gm9027	1.00607	1.43037		Gm9027	0.728318	0.477437	1	-1	-0.893833	-0.438212
Gm24698	1.73046	1.43037		Gm24698	1	0.198132	0.460728	-0.758764	-1	-0.834674
Map2k4	1.08761	1.4278		Map2k4	1	0.4623	0.198085	-0.912586	-1	-0.847252
Zfp236	1.26936	1.41684		Zfp236	1	0.577304	0.174815	-0.759364	-0.997421	-1
Gm16284	1.16559	1.41684		Gm16284	1	0.377816	0.17225	-1	-0.921443	-0.970081
Gm16439	2.63498	1.4122		Gm16439	0.329177	0.395078	1	-1	-0.714955	-0.594525
Irf2bp2	1.04272	1.41118		Irf2bp2	0.884303	0.353235	1	-1	-0.86269	-0.536688
Kdm6b	1.38983	1.41118		Kdm6b	1	0.927988	0.263672	-0.605664	-0.943762	-1
Rspo3	1.62035	1.41118		Rspo3	1	0.473101	0.920388	-0.313957	-0.723236	-1
Grk5	1.19932	1.41118		Grk5	1	0.623264	0.183418	-0.716286	-0.962516	-1
Gm26165	1.3643	1.41118		Gm26165	0.608999	0.689916	1	-0.273311	-0.899119	-1
Gm23764	3.16501	1.40903		Gm23764	1	0.276832	0.639701	-0.568084	-0.588138	-1
Gm24336	1.09482	1.40527		Gm24336	0.811102	0.927199	1	-0.157397	-1	-0.548727
Trim46	1.61067	1.40338		Trim46	0.854952	0.801679	1	-0.140788	-1	-0.886515
Snord111	2.43424	1.40338		Snord111	0.443019	0.290649	1	-0.544207	-0.813454	-1
n-R5s109	3.60808	1.40144		n-R5s109	1	0.320509	0.913739	-0.410548	-1	-0.990627
n-R5s106	3.06771	1.39972		n-R5s106	1	0.356844	0.856619	-0.353908	-1	-0.835339
n-R5s118	3.06771	1.39972		n-R5s118	1	0.356844	0.856619	-0.353908	-1	-0.835339
Gm24312	3.06771	1.39972		Gm24312	1	0.356844	0.856619	-0.353908	-1	-0.835339
n-R5s130	3.06771	1.39972		n-R5s130	1	0.356844	0.856619	-0.353908	-1	-0.835339
Prdm10	1.02999	1.39732		Prdm10	1	0.731519	0.329461	-0.494005	-0.760482	-1
Pgam1-ps2	1.71744	1.39732		Pgam1-ps2	0.249405	0.785069	1	-0.707576	-1	-0.534521
Gm24890	2.12511	1.39232		Gm24890	0.938108	0.125438	1	-1	-0.797049	-0.806944
Gm25492	3.22524	1.39173		Gm25492	0.675515	0.722143	1	-0.17276	-1	-0.951768
Hexim1	1.09113	1.38396		Hexim1	1	0.393374	0.573132	-0.870296	-1	-0.432996
Rbm33	1.20225	1.36225		Rbm33	1	0.527927	0.282849	-0.526304	-0.784116	-1
Gm25395	1.40241	1.36132		Gm25395	0.780465	0.474792	1	-0.273495	-1	-0.644434
n-R5s156	4.53511	1.35211		n-R5s156	1	0.243571	0.881468	-0.433116	-1	-0.856905
Gm26205	2.57842	1.35174		Gm26205	0.806786	0.558935	1	-0.185212	-1	-0.937361
Gm25117	1.27622	1.34348		Gm25117	1	0.455223	0.997722	-0.32417	-1	-0.580138
Snora30	1.98149	1.34095		Snora30	1	0.0842261	0.530807	-0.709357	-0.995377	-1
Pdk1	1.73498	1.34086		Pdk1	0.652244	0.935763	1	-1	-0.806787	-0.115951
Gm8910	2.44036	1.34042		Gm8910	0.189258	0.672137	1	-0.500108	-0.927796	-1
Gm22362	1.18746	1.3377		Gm22362	0.350776	0.980184	1	-1	-0.525622	-0.481222
P2rx2	1.0201	1.3377		P2rx2	0.141238	1	0.982634	-0.91864	-1	-0.875752
Bnip3	2.04584	1.32838		Bnip3	0.323398	0.403173	1	-1	-0.812554	-0.454523
Nr4a1	2.70252	1.32816		Nr4a1	1	0.797784	0.96225	-0.176387	-0.195718	-1
Ier2	1.06072	1.3209		Ier2	0.351741	0.190719	1	-0.69711	-0.85566	-1
Sik1	1.33033	1.31492		Sik1	1	0.836427	0.750018	-0.10685	-0.453086	-1
Ctsz	1.10555	1.31466		Ctsz	0.069922	0.789576	1	-1	-0.821086	-0.938591
Gm22042	1.3407	1.30838		Gm22042	1	0.438627	0.824651	-0.375475	-1	-0.36652
Slc6a9	1.24201	1.30838		Slc6a9	0.248711	0.290471	1	-0.627541	-1	-0.831439
Eno1; Eno1b	1.2567	1.30455		Eno1; Eno1b	0.408462	0.841721	1	-1	-0.701619	-0.276067
Gm13549	1.31272	1.3035		Gm13549	0.464245	0.378456	1	-0.886975	-1	-0.383236
n-R5s2	2.79778	1.30124		n-R5s2	1	0.450011	0.932018	-0.191396	-1	-0.658139
Txnip	-1.75599	2.38557		Txnip	-0.979785	-1	-0.942974	0.797897	0.884904	1
Cirbp	-1.38685	1.94746		Cirbp	-0.975762	-1	-0.715044	0.962351	0.838101	1
Gm17052	-1.23273	1.92662		Gm17052	-1	-0.933514	-0.799803	0.884702	0.691121	1
Gm13232	-1.51287	1.87493		Gm13232	-1	-0.999397	-0.774695	0.926302	1	0.627441
Nde1	-1.18041	1.83339		Nde1	-0.997456	-0.691516	-1	1	0.758448	0.829657
Gm13237	-1.557	1.8298		Gm13237	-0.944798	-1	-0.645227	0.927607	1	0.634098
Nusap1	-1.02028	1.8298		Nusap1	-1	-0.626203	-0.59128	1	0.969292	0.923515
Bub1	-1.06706	1.8182		Bub1	-1	-0.642261	-0.772596	0.729751	1	0.756409
Gm13167	-1.49855	1.81562		Gm13167	-1	-0.948914	-0.75106	0.800445	1	0.503798
Clspn	-1.04731	1.77742		Clspn	-0.77043	-0.790602	-1	1	0.924792	0.60306
Dhfr	-1.12938	1.75192		Dhfr	-1	-0.54453	-0.831968	1	0.75935	0.72674
	-3.75554	1.7461			-1	-0.79259	-0.369313	0.915867	0.763402	1
Ccna2	-1.68497	1.73983		Ccna2	-1	-0.473343	-0.663846	0.936794	0.695351	1
Itpa-ps1	-1.56262	1.73783		Itpa-ps1	-1	-0.826844	-0.581958	1	0.70741	0.56072
Pdcd4	-2.08841	1.73783		Pdcd4	-1	-0.985317	-0.747369	0.41751	0.90553	1
Gm6104	-1.51192	1.73783		Gm6104	-1	-0.392295	-0.552532	0.905779	1	0.905189
Wee1	-1.16629	1.73465		Wee1	-1	-0.49408	-0.758184	1	0.886279	0.71184
Cdkn3	-1.36218	1.71502		Cdkn3	-1	-0.93101	-0.593392	1	0.975394	0.593048
Rrm2	-2.28996	1.71502		Rrm2	-1	-0.421383	-0.770082	1	0.756767	0.677528
Gm5391	-1.10584	1.71502		Gm5391	-1	-0.553012	-0.528099	0.747745	0.815527	1
Gm6382	-1.25133	1.66054		Gm6382	-1	-0.812589	-0.598031	0.642029	0.540488	1
Dlgap5	-1.02314	1.66054		Dlgap5	-1	-0.775578	-0.497475	1	0.740305	0.717422
Shcbp1	-1.18222	1.64764		Shcbp1	-1	-0.364535	-0.600169	1	0.904626	0.998424
Ints7	-1.26902	1.64425		Ints7	-1	-0.552878	-0.800872	1	0.55169	0.929474
Dhrs1	-1.11123	1.63834		Dhrs1	-1	-0.672456	-0.861072	1	0.493763	0.558885
Esco2	-1.05534	1.62872		Esco2	-0.930329	-0.468941	-1	0.769289	1	0.790343
Tsr1	-1.00149	1.58673		Tsr1	-1	-0.471352	-0.582966	0.962588	1	0.703918
Vps41	-1.23637	1.58575		Vps41	-1	-0.630968	-0.426261	0.66687	0.957706	1
Tpx2	-1.22312	1.57148		Tpx2	-1	-0.369191	-0.581559	1	0.785329	0.737594
Mcm3	-1.97442	1.57148		Mcm3	-1	-0.506505	-0.895894	1	0.67056	0.458873
Gart	-1.05163	1.57148		Gart	-1	-0.574056	-0.362344	1	0.80203	0.955016
Pole2	-1.05414	1.56366		Pole2	-0.956575	-0.620204	-1	1	0.461538	0.796866
2810417H13Rik	-1.35743	1.56107		2810417H13Rik	-1	-0.368629	-0.741512	1	0.633117	0.823181
Slc9a3r1	-1.0568	1.55171		Slc9a3r1	-1	-0.504071	-0.925331	1	0.55759	0.828159
Myef2; Gm9833	-1.20807	1.54338		Myef2; Gm9833	-1	-0.32217	-0.80654	0.828413	1	0.736223
Supt16	-1.10502	1.54338		Supt16	-1	-0.421366	-0.610537	0.683586	1	0.650695
Gm19631	-1.23849	1.54272		Gm19631	-1	-0.895579	-0.927633	0.27319	1	0.491595
Dtl	-1.12529	1.54229		Dtl	-1	-0.464452	-0.683414	0.800089	1	0.535806
Itpa	-1.06692	1.53916		Itpa	-1	-0.514304	-0.414303	0.971454	1	0.670063
Mcm4	-1.95943	1.53746		Mcm4	-1	-0.422785	-0.801048	1	0.88108	0.475633
Top2a	-1.40363	1.53746		Top2a	-1	-0.342099	-0.712041	0.656118	1	0.709013
Gm12966	-2.04258	1.51795		Gm12966	-1	-0.747695	-0.554174	1	0.946745	0.377663
Ap3m1-ps	-1.43808	1.51675		Ap3m1-ps	-1	-0.335624	-0.33758	0.940497	0.830503	1
Slc25a12	-1.34107	1.49858		Slc25a12	-1	-0.750194	-0.285706	0.84541	0.692638	1
Cdc25c	-1.055	1.49409		Cdc25c	-1	-0.532126	-0.394787	0.928968	1	0.64237
Zwint	-1.06456	1.49409		Zwint	-1	-0.356361	-0.518543	1	0.759941	0.703452
Aurka	-1.09301	1.49409		Aurka	-1	-0.849116	-0.56479	0.940656	1	0.435234
Gm10087	-1.48087	1.49329		Gm10087	-0.827316	-0.405257	-1	1	0.505389	0.969527
Gm8775	-1.69666	1.48805		Gm8775	-1	-0.657372	-0.959018	0.972169	1	0.302184
Hmgb3	-1.09656	1.48434		Hmgb3	-1	-0.403506	-0.377103	0.970299	1	0.707303
Mgea5	-2.03648	1.48434		Mgea5	-1	-0.441282	-0.604866	1	0.971067	0.46005
Napb	-1.86945	1.48422		Napb	-0.931168	-1	-0.288801	0.84275	0.632742	1
Gm3571	-1.09904	1.48422		Gm3571	-1	-0.58118	-0.286306	1	0.745297	0.824266
Gm25325	-1.18209	1.48422		Gm25325	-1	-0.351434	-0.874758	1	0.613729	0.815759
Gm10182	-2.29703	1.48422		Gm10182	-1	-0.449154	-0.293894	0.677028	0.805609	1
Hnrnpm	-1.50105	1.47502		Hnrnpm	-1	-0.421379	-0.820669	0.642135	1	0.468301
Gm15428	-1.94933	1.4724		Gm15428	-1	-0.264253	-0.588418	1	0.630611	0.965453
Rrm1	-1.52969	1.46125		Rrm1	-1	-0.315151	-0.697496	1	0.881789	0.541691
Prc1	-1.14478	1.45661		Prc1	-1	-0.244668	-0.359591	0.872109	1	0.937632
Micu2	-1.20199	1.45661		Micu2	-1	-0.444085	-0.273224	1	0.733664	0.936796
Ube4a	-1.342	1.45661		Ube4a	-1	-0.571867	-0.824301	1	0.995162	0.351243
Ganab	-1.07501	1.45081		Ganab	-1	-0.31181	-0.444226	1	0.887549	0.679834
Txnrd3	-1.09103	1.45036		Txnrd3	-1	-0.5355	-0.191959	1	0.906323	0.879526
Mcm2	-1.67375	1.43884		Mcm2	-0.975989	-0.493655	-1	1	0.764084	0.331009
Gm10179	-1.23184	1.43884		Gm10179	-1	-0.38125	-0.296674	1	0.723134	0.808932
Gm13160	-1.30499	1.43363		Gm13160	-1	-0.482007	-0.257502	1	0.930446	0.677098
Tipin	-1.17521	1.43037		Tipin	-1	-0.545167	-0.173854	0.82266	0.947595	1
Gm10282	-2.2713	1.43037		Gm10282	-1	-0.438145	-0.268314	0.644717	0.776695	1
Rnf141	-1.08899	1.43037		Rnf141	-1	-0.411883	-0.313265	0.951638	0.670063	1
Apoo-ps	-1.69687	1.41684		Apoo-ps	-1	-0.534897	-0.124583	0.817195	0.963893	1
Copb2	-1.30688	1.41684		Copb2	-1	-0.277817	-0.253736	1	0.975076	0.826862
Gm10135	-1.22086	1.41569		Gm10135	-0.96049	-1	-0.285444	0.753464	0.652836	1
Arhgap11a	-1.06671	1.4122		Arhgap11a	-1	-0.430787	-0.799678	0.758105	1	0.411567
Copg2	-1.67723	1.41118		Copg2	-1	-0.478432	-0.184042	0.723869	0.87324	1
Ncaph	-1.13876	1.41118		Ncaph	-1	-0.200266	-0.47576	0.76546	1	0.900999
Gm20721	-1.25096	1.41118		Gm20721	-1	-0.880661	-0.349242	0.675964	0.507791	1
Hmgb2	-1.1135	1.41118		Hmgb2	-1	-0.409747	-0.525591	0.984994	1	0.492728
Nolc1	-1.05492	1.41118		Nolc1	-1	-0.405444	-0.545132	1	0.830277	0.471859
Gm13127	-1.10684	1.41118		Gm13127	-1	-0.315968	-0.379861	1	0.635981	0.883606
Gm24157	-1.4077	1.40338		Gm24157	-1	-0.330734	-0.213593	0.764687	0.958078	1
Gm6594	-1.14503	1.40338		Gm6594	-0.667649	-1	-0.350635	0.468501	0.852887	1
Ints4	-1.17614	1.40203		Ints4	-1	-0.156329	-0.384149	1	0.990234	0.875111
Gm10259	-1.17916	1.40144		Gm10259	-1	-0.178839	-0.481133	1	0.813947	0.781719
Cyb5b	-1.23631	1.39768		Cyb5b	-1	-0.409086	-0.631608	1	0.394239	0.826946
Gm4660	-1.02756	1.39343		Gm4660	-0.686515	-1	-0.728299	0.64681	0.215131	1
Mcm7; Mir93; Mir25	-1.2025	1.3919		Mcm7; Mir93; Mir25	-1	-0.282059	-0.617636	1	0.733686	0.539059
Tbc1d19	-1.00216	1.38629		Tbc1d19	-1	-0.52076	-0.244403	0.713094	0.684006	1
Ect2	-1.30245	1.38471		Ect2	-1	-0.408195	-0.206336	0.688634	0.884293	1
Melk	-1.04798	1.38396		Melk	-1	-0.252746	-0.583	0.973326	0.605499	1
Ppih	-1.01703	1.38396		Ppih	-1	-0.417017	-0.192561	0.942925	1	0.764423
Mcm5	-1.61447	1.38059		Mcm5	-1	-0.4569	-0.733432	1	0.637128	0.296243
Elp3	-1.41776	1.35489		Elp3	-1	-0.40318	-0.064706	1	0.984206	0.925774
Nutf2-ps2; Nutf2-ps1	-1.86106	1.35197		Nutf2-ps2; Nutf2-ps1	-1	-0.996985	-0.294219	0.75657	0.441168	1
Gm5866	-1.909	1.35174		Gm5866	-1	-0.386951	-0.691381	0.798711	0.315654	1
Gm5873	-1.23109	1.35174		Gm5873	-1	-0.636916	-0.243801	0.890867	0.521032	1
Elovl6	-1.0449	1.34357		Elovl6	-0.495937	-1	-0.134007	0.913443	0.772845	1
Hist1h2bl	-1.64921	1.34357		Hist1h2bl	-1	-0.407798	-0.400037	1	0.458937	0.64805
Kif11	-1.06864	1.34357		Kif11	-1	-0.253308	-0.468936	0.754958	1	0.607037
Chml	-1.03756	1.34357		Chml	-0.812936	-0.588998	-1	0.939575	1	0.259872
Gm5778	-1.04798	1.3377		Gm5778	-0.667861	-0.732192	-1	0.215845	1	0.932046
mt-Tk	-1.8238	1.32173		mt-Tk	-0.551413	-0.712988	-1	1	0.287551	0.354702
Pole	-1.12144	1.30838		Pole	-1	-0.282436	-0.896823	1	0.667507	0.482413
Snx4	-1.16385	1.30455		Snx4	-1	-0.648215	-0.391353	0.387943	0.488339	1
Rbmx	-1.13461	1.3044		Rbmx	-1	-0.282569	-0.0745437	0.981062	1	0.940806
Gm16494	-1.46991	1.30276		Gm16494	-1	-0.733788	-0.279976	0.43503	0.580454	1
TC1600000750.mm.1	-0.577424	1.30056
TC1100000001.mm.1	0.843211	1.29577
TC1600000286.mm.1	-1.28513	1.29556
TC0700000238.mm.1	0.623075	1.2948
TC0X00000225.mm.1	-0.497471	1.2948
TC0900001022.mm.1	0.606476	1.29428
TC0400003051.mm.1	-0.96557	1.29394
TC0900002405.mm.1	-1.11771	1.29196
TC0800000703.mm.1	-0.888689	1.29196
TC1000001686.mm.1	-0.501083	1.29127
TC0X00000648.mm.1	-0.766666	1.29004
TC1900000398.mm.1	-1.4012	1.28873
TC0200004579.mm.1	-0.94321	1.28873
TC1100003478.mm.1	-0.577709	1.2865
TC0400000089.mm.1	-0.510198	1.28603
TC0500000274.mm.1	-0.529315	1.28477
TC0400003152.mm.1	-0.703623	1.28477
TC1300000177.mm.1	-1.3272	1.28274
TC0900000118.mm.1	0.817813	1.28274
TC1200001931.mm.1	0.918407	1.28274
TC1600000952.mm.1	-0.753291	1.28274
TC1100000075.mm.1	-0.639785	1.28274
TC0800003178.mm.1	1.50019	1.28274
TC0200000624.mm.1	1.20035	1.28274
TC1900000944.mm.1	2.49719	1.28274
TC0X00000897.mm.1	-1.02945	1.28274
TC0200003632.mm.1	1.09386	1.28274
TC0200003164.mm.1	0.865546	1.28267
TC0800003074.mm.1	0.433353	1.28239
TC0100003804.mm.1	0.808501	1.2818
TC1700002723.mm.1	-1.16607	1.28013
TC0X00002789.mm.1	-0.491303	1.28011
TC0700002270.mm.1	0.761788	1.27788
TC0400001336.mm.1	-2.53947	1.27788
TC1500000933.mm.1	-0.493568	1.27788
TC0300001041.mm.1	-0.770011	1.27774
TC0400002280.mm.1	0.531678	1.27715
TC0400003230.mm.1	-0.450592	1.27715
TC1500000693.mm.1	0.655203	1.27715
TC1700002497.mm.1	-0.531885	1.27715
TC1000001745.mm.1	0.454157	1.27469
TC1500000139.mm.1	-1.19848	1.27351
TC0400002431.mm.1	-1.04337	1.27341
TC1100000544.mm.1	-0.765983	1.27075
TC0400000567.mm.1	-0.889089	1.27075
TC1500000501.mm.1	-1.47835	1.27075
TC1200001339.mm.1	-0.901986	1.26851
TC1700001189.mm.1	1.55617	1.2683
TC1300000540.mm.1	-1.10375	1.26758
TC1300001318.mm.1	-0.434165	1.26699
TC1600001019.mm.1	1.27264	1.26477
TC1300000607.mm.1	0.754826	1.26477
TC1500001846.mm.1	0.697495	1.26477
TC0200003697.mm.1	-0.51246	1.26477
TC1400001609.mm.1	-1.31015	1.26375
TC1900001148.mm.1	-0.600633	1.26375
TC0100000636.mm.1	-1.16285	1.26375
TC0300002802.mm.1	-0.805346	1.26375
TC1300001991.mm.1	-1.07029	1.26375
TC0800001792.mm.1	0.481952	1.26375
TC0100001176.mm.1	0.716264	1.26375
TC1800001107.mm.1	0.833719	1.26375
TC0200000006.mm.1	-0.467271	1.26375
TC1500002154.mm.1	-0.78458	1.26286
TC1100004085.mm.1	-1.10134	1.26217
TC0200002587.mm.1	-1.00253	1.26217
TC0700004587.mm.1	-0.734579	1.26203
TC0X00000433.mm.1	0.594096	1.26071
TC1500001192.mm.1	-0.937985	1.25895
TC0900000255.mm.1	-0.691224	1.25895
TC1100001195.mm.1	-0.753064	1.25895
TC4_JH584294_random00000009.mm.1	1.07203	1.25866
TC0300003165.mm.1	-1.11274	1.25848
TC0500000778.mm.1	-1.7876	1.25848
TC0600003457.mm.1	-0.566979	1.25848
TC0600001678.mm.1	-0.512917	1.25848
TC0X00003186.mm.1	-1.11546	1.25619
TC0100003506.mm.1	1.32909	1.25619
TC0300000929.mm.1	-0.736315	1.25619
TC0500002483.mm.1	-0.741779	1.25619
TC1700001003.mm.1	-0.878138	1.25619
TC0700004655.mm.1	-0.571366	1.25177
TC1400001687.mm.1	-0.673169	1.2512
TC1300000278.mm.1	-0.857072	1.2512
TC0X00000958.mm.1	-0.807615	1.2512
TC0X00001216.mm.1	0.703833	1.2512
TC0800003141.mm.1	5.80013	1.2512
TC0800003154.mm.1	5.80013	1.2512
TC1200001149.mm.1	1.28016	1.2512
TC0200000069.mm.1	0.818041	1.2512
TC0600003194.mm.1	-0.922976	1.25056
TC1000001561.mm.1	0.707047	1.25014
TC1400001711.mm.1	-0.751372	1.25014
TC0100001948.mm.1	1.13525	1.2501
TC0400002141.mm.1	-0.780393	1.24972
TC1700001976.mm.1	0.473441	1.24882
TC0400001582.mm.1	0.985227	1.24882
TC0600001372.mm.1	1.19406	1.24882
TC0300000878.mm.1	0.948974	1.24697
TC0700004545.mm.1	-0.807985	1.24697
TC1600001839.mm.1	0.746987	1.24697
TC0800002295.mm.1	-0.955124	1.24697
TC0900002406.mm.1	0.422218	1.24697
TC0900001381.mm.1	0.447397	1.24697
TC1100003688.mm.1	0.561311	1.24697
TC0500003090.mm.1	-0.739952	1.24697
TC0900002040.mm.1	0.902353	1.24697
TC0600001653.mm.1	0.75719	1.24697
TC1900000544.mm.1	0.84568	1.24697
TC1800000528.mm.1	-0.522202	1.24697
TC0400003879.mm.1	-0.51632	1.24697
TC0700000707.mm.1	0.769887	1.24697
TC0500001396.mm.1	0.444176	1.24697
TC0500003236.mm.1	-1.03162	1.24697
TC0400000403.mm.1	1.08045	1.24697
TC0400000411.mm.1	1.08045	1.24697
TC4_JH584293_random00000009.mm.1	1.08045	1.24697
TC1900000229.mm.1	1.81921	1.24697
TC0200004250.mm.1	0.594379	1.24697
TC0100001442.mm.1	0.511045	1.24697
TC1900001413.mm.1	-0.48267	1.24697
TC1600001320.mm.1	-0.572104	1.24697
TC4_GL456350_random00000004.mm.1	1.05941	1.24697
TC0500000496.mm.1	-1.97425	1.24697
TC1400001898.mm.1	1.38368	1.24697
TC0900000542.mm.1	1.07277	1.24697
TC1100002700.mm.1	1.05584	1.24697
TC0700002628.mm.1	0.491925	1.24697
TC1900000427.mm.1	-0.579026	1.24697
TC0500001255.mm.1	-0.534865	1.24697
TC1500002075.mm.1	-0.541632	1.24697
TC0800000996.mm.1	-0.496201	1.24697
TC0X00000772.mm.1	0.615078	1.24697
TC0700002224.mm.1	0.431016	1.24697
TC0500000948.mm.1	-0.518627	1.24697
TC0100002383.mm.1	-0.720023	1.24697
TSUnmapped00000007.mm.1	-0.441666	1.24697
TC0400001527.mm.1	-0.672836	1.24697
TC0400003664.mm.1	2.08456	1.24697
TC0800003105.mm.1	3.34905	1.24697
TC0800003118.mm.1	3.34905	1.24697
TC0800003123.mm.1	3.34905	1.24697
TC0800003133.mm.1	3.34905	1.24697
TC0800003135.mm.1	3.34905	1.24697
TC0700003771.mm.1	0.729005	1.24697
TC0800002108.mm.1	-0.762295	1.24697
TC1900000748.mm.1	-0.931721	1.24697
TC0300003247.mm.1	-0.591254	1.24697
TC1800000444.mm.1	-0.670147	1.24697
TSUnmapped00000139.mm.1	5.22484	1.24697
TSUnmapped00000140.mm.1	5.22484	1.24697
TSUnmapped00000141.mm.1	5.22484	1.24697
TSUnmapped00000142.mm.1	5.22484	1.24697
TSUnmapped00000143.mm.1	5.22484	1.24697
TSUnmapped00000144.mm.1	5.22484	1.24697
TSUnmapped00000145.mm.1	5.22484	1.24697
TSUnmapped00000146.mm.1	5.22484	1.24697
TSUnmapped00000147.mm.1	5.22484	1.24697
TSUnmapped00000148.mm.1	5.22484	1.24697
TSUnmapped00000149.mm.1	5.22484	1.24697
TSUnmapped00000150.mm.1	5.22484	1.24697
TSUnmapped00000151.mm.1	5.22484	1.24697
TSUnmapped00000152.mm.1	5.22484	1.24697
TSUnmapped00000153.mm.1	5.22484	1.24697
TSUnmapped00000154.mm.1	5.22484	1.24697
TSUnmapped00000155.mm.1	5.22484	1.24697
TSUnmapped00000156.mm.1	5.22484	1.24697
TSUnmapped00000157.mm.1	5.22484	1.24697
TSUnmapped00000158.mm.1	5.22484	1.24697
TSUnmapped00000159.mm.1	5.22484	1.24697
TSUnmapped00000160.mm.1	5.22484	1.24697
TSUnmapped00000161.mm.1	5.22484	1.24697
TSUnmapped00000162.mm.1	5.22484	1.24697
TSUnmapped00000163.mm.1	5.22484	1.24697
TSUnmapped00000164.mm.1	5.22484	1.24697
TSUnmapped00000165.mm.1	5.22484	1.24697
TSUnmapped00000166.mm.1	5.22484	1.24697
TSUnmapped00000167.mm.1	5.22484	1.24697
TSUnmapped00000168.mm.1	5.22484	1.24697
TSUnmapped00000174.mm.1	5.22484	1.24697
TC0800003106.mm.1	3.10543	1.24697
TC1300001923.mm.1	1.96737	1.24697
TC1600000480.mm.1	-0.718782	1.24697
TC0400000662.mm.1	-0.582929	1.24697
TC1400001242.mm.1	-1.10788	1.24697
TC0700002731.mm.1	0.792373	1.24697
TC1900000749.mm.1	0.442956	1.24697
TC0300002648.mm.1	0.66393	1.24697
TC1300002318.mm.1	-0.692687	1.24697
TC1800000191.mm.1	-0.68939	1.24697
TC0400000076.mm.1	-0.836047	1.24697
TC1400001613.mm.1	-1.30196	1.24697
TC1700000408.mm.1	0.959419	1.24697
TC1100001659.mm.1	-1.41198	1.24697
TC0500001428.mm.1	-0.970072	1.24697
TC1500001862.mm.1	-0.553292	1.24697
TC0800003104.mm.1	5.29426	1.24697
TC0800003107.mm.1	5.29426	1.24697
TC0800003108.mm.1	5.29426	1.24697
TC0800003109.mm.1	5.29426	1.24697
TC0800003111.mm.1	5.29426	1.24697
TC0800003112.mm.1	5.29426	1.24697
TC0800003114.mm.1	5.29426	1.24697
TC0800003115.mm.1	5.29426	1.24697
TC0800003117.mm.1	5.29426	1.24697
TC0800003120.mm.1	5.29426	1.24697
TC0800003121.mm.1	5.29426	1.24697
TC0800003125.mm.1	5.29426	1.24697
TC0800003126.mm.1	5.29426	1.24697
TC0800003127.mm.1	5.29426	1.24697
TC0800003128.mm.1	5.29426	1.24697
TC0800003132.mm.1	5.29426	1.24697
TC0800003136.mm.1	5.29426	1.24697
TC0800003137.mm.1	5.29426	1.24697
TC0800003138.mm.1	5.29426	1.24697
TC0800003139.mm.1	5.29426	1.24697
TC0800003142.mm.1	5.29426	1.24697
TC0800003143.mm.1	5.29426	1.24697
TC0800003144.mm.1	5.29426	1.24697
TC0800003145.mm.1	5.29426	1.24697
TC0800003146.mm.1	5.29426	1.24697
TC0800003147.mm.1	5.29426	1.24697
TC0800003148.mm.1	5.29426	1.24697
TC0800003149.mm.1	5.29426	1.24697
TC0800003150.mm.1	5.29426	1.24697
TC0800003151.mm.1	5.29426	1.24697
TC0800003152.mm.1	5.29426	1.24697
TC0800003153.mm.1	5.29426	1.24697
TC1100003651.mm.1	0.517749	1.24697
TC1700002400.mm.1	-0.778728	1.24607
TC0X00001872.mm.1	1.01247	1.24607
TC0100001431.mm.1	-0.582416	1.24607
TC0900001067.mm.1	0.548536	1.24607
TC0800002364.mm.1	0.588411	1.245
TC0800003030.mm.1	-0.414229	1.24414
TSUnmapped00000042.mm.1	-0.543467	1.24326
TC1300000009.mm.1	-0.572381	1.24085
TC0500000256.mm.1	0.687165	1.24085
TC1400000813.mm.1	0.650326	1.24085
TC0200000590.mm.1	1.42429	1.24085
TC0100002740.mm.1	1.77174	1.24043
TC1100003285.mm.1	1.15139	1.24043
TC1700001868.mm.1	-0.507666	1.23985
TC0200001375.mm.1	-0.576956	1.23985
TC0700003765.mm.1	-0.39691	1.23985
TC1300000033.mm.1	-0.985214	1.23976
TC0200003103.mm.1	-0.540627	1.23976
TC1300000191.mm.1	-1.44417	1.23976
TC0800001390.mm.1	-0.995845	1.23976
TC0600000328.mm.1	-0.677906	1.23976
TC0300002541.mm.1	-0.594126	1.23845
TC0900001315.mm.1	0.855531	1.23845
TC0500000648.mm.1	-0.645385	1.23783
TC1500000103.mm.1	-0.534481	1.23647
TC0600002643.mm.1	-0.60244	1.23647
TC0600002121.mm.1	-0.629792	1.23647
TC0200005015.mm.1	-0.77318	1.23647
TC0100000465.mm.1	0.511556	1.23638
TC0400003369.mm.1	0.473673	1.23494
TC0800002561.mm.1	-0.77624	1.23494
TC1800001652.mm.1	-0.842864	1.23494
TC0200000490.mm.1	0.952732	1.23494
TC1100000149.mm.1	0.625266	1.23494
TC0200001025.mm.1	-0.608495	1.23494
TCUn_JH58430400000005.mm.1	1.02523	1.23494
TC0400003599.mm.1	-0.489531	1.23494
TC0300003020.mm.1	-0.751854	1.23494
TC0800000395.mm.1	1.00433	1.23494
TC0400002624.mm.1	-0.794834	1.23494
TC0X00001926.mm.1	-0.449185	1.23494
TC1200000833.mm.1	2.36106	1.23494
TC0500001517.mm.1	-0.648568	1.23494
TC0900002052.mm.1	0.759903	1.23494
TC0800001541.mm.1	-0.70402	1.23494
TC1200000990.mm.1	-0.812644	1.23494
TC1000002775.mm.1	0.604945	1.23424
TC1200001855.mm.1	0.495727	1.23206
TC0200001967.mm.1	0.581827	1.23206
TC1100001293.mm.1	-0.432928	1.232
TC0600001254.mm.1	-0.838268	1.232
TC1700000819.mm.1	-0.743497	1.23152
TC0200000994.mm.1	0.733744	1.23152
TC1100001799.mm.1	-1.29956	1.23136
TC0300002358.mm.1	0.564334	1.23083
TC1500001103.mm.1	-0.759877	1.2308
TC0800003116.mm.1	4.76739	1.2308
TC0800003124.mm.1	4.76739	1.2308
TC0800003129.mm.1	4.76739	1.2308
TC1800001590.mm.1	1.67774	1.2308
TC1600002145.mm.1	0.604725	1.23047
TC1900001109.mm.1	-0.573494	1.22983
TC0600003169.mm.1	-1.30764	1.22977
TC0X00001213.mm.1	0.530853	1.22952
TC0700002483.mm.1	0.70834	1.22832
TC0300000444.mm.1	0.943669	1.22803
TC0100000818.mm.1	-0.403146	1.22801
TC1700002344.mm.1	0.776587	1.22801
TC0200002577.mm.1	-0.851028	1.22801
TC1100000648.mm.1	1.87208	1.22801
TC0300000786.mm.1	0.453554	1.22801
TC1400002068.mm.1	0.445485	1.22759
TC1700002660.mm.1	-0.7494	1.22759
TC0700002828.mm.1	1.80371	1.22685
TC1300000778.mm.1	-0.708343	1.22685
TC1900001398.mm.1	-0.66344	1.22685
TC0300001811.mm.1	0.513355	1.22673
TC1700001622.mm.1	-1.01076	1.22673
TC1600000115.mm.1	-0.496498	1.22673
TC0900002489.mm.1	-0.586164	1.22603
TC1700001988.mm.1	-0.787748	1.22366
TC0400004070.mm.1	-0.467588	1.22347
TC0400000405.mm.1	0.426052	1.22347
TC0400002501.mm.1	0.426052	1.22347
TC0200001973.mm.1	2.92604	1.22267
TC0300002292.mm.1	0.503534	1.22267
TC1000002988.mm.1	-0.413528	1.22267
TC1400001327.mm.1	-0.545747	1.22267
TC1400000642.mm.1	0.909926	1.22267
TC1400000672.mm.1	0.909926	1.22267
TC0900002790.mm.1	0.497184	1.22217
TC1300001249.mm.1	-0.783975	1.22217
TC1800001075.mm.1	-0.7554	1.22193
TC0200001171.mm.1	-0.791967	1.22192
TC0800000736.mm.1	0.401096	1.22163
TC0400000309.mm.1	-0.842322	1.22119
TC0300000550.mm.1	-0.676462	1.22102
TC0800002381.mm.1	0.936642	1.22102
TC0900000669.mm.1	-0.542831	1.22102
TC0700001702.mm.1	-0.580701	1.22102
TC0700000557.mm.1	1.57749	1.21906
TC4_GL456350_random00000010.mm.1	0.539973	1.21906
TC1500000064.mm.1	0.485399	1.21906
TC0500001865.mm.1	-0.536315	1.21906
TC1200002346.mm.1	0.692709	1.21887
TC0600003420.mm.1	1.00131	1.21841
TC0300001497.mm.1	0.678226	1.21841
TC1100000526.mm.1	-0.463058	1.21841
TC0100001234.mm.1	0.809183	1.21749
TC0200001741.mm.1	-0.623816	1.21589
TC0700004624.mm.1	-0.91277	1.21589
TC0700000009.mm.1	0.54103	1.21589
TC0900000825.mm.1	-0.768329	1.21581
TC1600001501.mm.1	-0.412401	1.21581
TC1600001267.mm.1	-0.559146	1.21581
TC0400001477.mm.1	-0.559281	1.21581
TC1100000031.mm.1	-0.810076	1.21581
TC1000000933.mm.1	-0.670247	1.21581
TC1100003144.mm.1	0.660093	1.21317
TC1100003808.mm.1	-0.473422	1.21299
TC0600002861.mm.1	0.61156	1.21151
TC1100001125.mm.1	0.888395	1.21151
TC1600000560.mm.1	-0.514154	1.21122
TC0X00001124.mm.1	-0.455451	1.2101
TC0900000811.mm.1	2.29094	1.2101
TC1900000600.mm.1	1.38159	1.20828
TC0X00002826.mm.1	-1.01834	1.20785
TC1000002987.mm.1	-0.569956	1.20606
TC1000002990.mm.1	-0.569956	1.20606
TC0400002007.mm.1	-0.472177	1.20563
TC0900000852.mm.1	0.800676	1.20563
TC0600002783.mm.1	-0.640035	1.20563
TC1600001230.mm.1	0.633667	1.20563
TC1300001099.mm.1	-0.600395	1.20563
TC0500000267.mm.1	0.815542	1.20563
TC1700001646.mm.1	-0.786573	1.20437
TC0800003131.mm.1	2.86973	1.20437
TC0700002347.mm.1	0.855871	1.20154
TC1000001044.mm.1	0.422154	1.20056
TC0800002512.mm.1	-0.552369	1.20056
TC1300001076.mm.1	1.72537	1.20056
TC0800001923.mm.1	-0.556813	1.20056
TC0900001419.mm.1	-0.453939	1.20056
TC1100004127.mm.1	0.666182	1.20056
TC1300001416.mm.1	0.684643	1.20056
TC1300001417.mm.1	0.684643	1.20056
TC1900000393.mm.1	-0.800723	1.20056
TC0100002261.mm.1	0.451103	1.20055
TC0900001853.mm.1	0.435935	1.19962
TC1000003103.mm.1	0.743667	1.19962
TC0500000676.mm.1	-0.385614	1.19962
TC0900003133.mm.1	0.791629	1.19962
TC1400000940.mm.1	-1.13447	1.19962
TC0800001320.mm.1	0.836663	1.19808
TC1300000884.mm.1	-0.707879	1.19797
TC1400000195.mm.1	0.659649	1.19797
TC1000002671.mm.1	-0.582444	1.19797
TC1600001388.mm.1	0.640646	1.19498
TC0100003026.mm.1	-1.48761	1.19498
TC0800001259.mm.1	0.929574	1.19498
TC0300001289.mm.1	-0.425988	1.19498
TC1900001465.mm.1	-0.519081	1.19498
TC0600002237.mm.1	-0.608245	1.19498
TC1300000050.mm.1	-0.740429	1.19498
TC1900000993.mm.1	-0.648191	1.19498
TC1600001489.mm.1	1.00089	1.19498
TC0500001038.mm.1	-0.423905	1.19498
TC1600000250.mm.1	-0.706878	1.19498
TC0300000637.mm.1	-0.539225	1.19498
TC1500000054.mm.1	0.802245	1.19498
TC0300002334.mm.1	-0.969798	1.19461
TC1400002290.mm.1	-0.410882	1.19403
TC1500000344.mm.1	-1.08379	1.1938
TC1800000061.mm.1	-0.692791	1.19351
TC1500001912.mm.1	0.57731	1.19347
TC0200004796.mm.1	-0.475998	1.19236
TC1300000443.mm.1	0.802031	1.19165
TC1200002053.mm.1	0.448604	1.19165
TC0300000891.mm.1	-0.766434	1.19165
TC1700002199.mm.1	0.919472	1.19124
TC1200001593.mm.1	-0.576557	1.18916
TC1300001635.mm.1	-1.49846	1.18708
TC0700004086.mm.1	0.648984	1.18708
TC0400000207.mm.1	-0.571421	1.18708
TC0700002876.mm.1	-0.436961	1.18708
TC0300000778.mm.1	-0.430113	1.18708
TC0200003322.mm.1	0.595383	1.18612
TC0300001894.mm.1	1.61035	1.18539
TC1100001899.mm.1	-0.426928	1.18318
TC0700002142.mm.1	0.534787	1.18318
TC1400001605.mm.1	-1.37934	1.18318
TC0700002918.mm.1	-1.04642	1.18141
TC1000002920.mm.1	-1.30299	1.18141
TC0400004120.mm.1	-0.700947	1.18047
TC0700001561.mm.1	-0.919554	1.18024
TC1400000479.mm.1	0.470289	1.17943
TC1000001840.mm.1	-0.395645	1.17943
TC0200003798.mm.1	-0.520172	1.17942
TC0800002742.mm.1	1.03396	1.17942
TC1700002656.mm.1	-0.785065	1.17803
TC0300002815.mm.1	-0.398777	1.17694
TC1900000996.mm.1	-0.94235	1.17694
TC0200001729.mm.1	0.560902	1.17662
TC0900002307.mm.1	-1.41965	1.17653
TC0400001233.mm.1	-0.453712	1.17617
TC1300002526.mm.1	-0.557999	1.17617
TC0400001128.mm.1	-0.584083	1.17617
TC0300002906.mm.1	-0.917742	1.17617
TC0X00000880.mm.1	0.839989	1.17617
TC4_JH584293_random00000012.mm.1	0.413801	1.17617
TC0X00000951.mm.1	0.703717	1.17578
TC0700004604.mm.1	-1.15027	1.17578
TC0200002273.mm.1	0.458599	1.17578
TC0X00002165.mm.1	-0.940063	1.17578
TC1400001189.mm.1	0.654212	1.17578
TC1100003945.mm.1	-0.544234	1.17578
TC1600001758.mm.1	-0.477525	1.17417
TC0800001518.mm.1	0.997297	1.17417
TC0100000813.mm.1	-0.453295	1.17403
TC1600001692.mm.1	-0.682279	1.17403
TC0700001633.mm.1	-0.529833	1.17403
TC1100003821.mm.1	0.947797	1.17403
TC1500000157.mm.1	-0.637219	1.17403
TC1600000603.mm.1	5.04344	1.17403
TC0100002103.mm.1	1.43619	1.17362
TC0700001534.mm.1	-0.483905	1.17342
TC0700001282.mm.1	0.592808	1.17212
TC0200002864.mm.1	-0.660414	1.17212
TC0400001964.mm.1	4.21422	1.17212
TC0200004882.mm.1	-0.93713	1.17212
TC0800001925.mm.1	-0.833624	1.17212
TC1000000590.mm.1	-0.577634	1.17212
TC0100003610.mm.1	-0.848604	1.17173
TC0900002503.mm.1	-1.25203	1.17173
TC0800003172.mm.1	-0.683007	1.17173
TC1300002686.mm.1	-0.402393	1.17173
TC4_GL456350_random00000007.mm.1	0.383194	1.17173
TC1100001359.mm.1	-0.99543	1.17173
TC0800000538.mm.1	-1.02226	1.17173
TC0200002410.mm.1	0.584527	1.17173
TC0300000760.mm.1	-0.852545	1.17173
TC1400001699.mm.1	-0.559392	1.17173
TC0500000643.mm.1	-1.7801	1.17173
TC0X00003192.mm.1	0.531502	1.17173
TC0500003637.mm.1	1.25731	1.17173
TC1000001244.mm.1	-0.675053	1.17055
TC0500001642.mm.1	-0.588408	1.17006
TC0600002305.mm.1	-1.13831	1.17006
TC1400001157.mm.1	0.507287	1.16898
TC0300001221.mm.1	0.402224	1.16898
TC0800003140.mm.1	6.01439	1.16885
TC0700004382.mm.1	-0.772734	1.16863
TC1600001648.mm.1	-0.941046	1.16796
TC1600001748.mm.1	1.19644	1.16796
TC0X00001201.mm.1	0.52243	1.16796
TC0800001116.mm.1	-0.793355	1.16706
TC1200002099.mm.1	2.785	1.16613
TC0800003201.mm.1	2.24612	1.16613
TC0600002002.mm.1	-0.469452	1.16612
TC0100001836.mm.1	-0.608517	1.16612
TC0100003500.mm.1	-0.887738	1.16612
TC0700002787.mm.1	0.787615	1.16612
TC0300000269.mm.1	-0.861516	1.16612
TC0500003635.mm.1	-1.06268	1.16612
TC0300002282.mm.1	-1.16278	1.16612
TC0900002944.mm.1	0.468147	1.16612
TC0200004388.mm.1	0.398437	1.16612
TC1000002288.mm.1	0.80731	1.16612
TSUnmapped00000138.mm.1	5.90992	1.16563
TC0400002513.mm.1	-0.978327	1.16563
TC1800001460.mm.1	0.549683	1.1654
TC1100003303.mm.1	-0.586932	1.1654
TC0500001599.mm.1	-0.434014	1.1654
TC0900003309.mm.1	-0.534505	1.1654
TC0300003250.mm.1	-0.438866	1.1649
TC0400001453.mm.1	0.880343	1.1649
TC0500002842.mm.1	-0.546303	1.1649
TC0X00000668.mm.1	-0.954211	1.1649
TC0300001550.mm.1	-0.713737	1.1649
TC0200002783.mm.1	-0.448108	1.1649
TC0600002059.mm.1	0.453565	1.1649
TC0700002486.mm.1	-0.383727	1.16368
TC0300000904.mm.1	-0.675824	1.16363
TC1700000404.mm.1	0.443463	1.16272
TC0600001819.mm.1	-0.495138	1.16272
TC1100002048.mm.1	-0.635333	1.16238
TC0800001325.mm.1	0.841389	1.16238
TC0200001564.mm.1	-0.566806	1.16227
TC0400001583.mm.1	2.13074	1.16227
TC0100001999.mm.1	-0.441019	1.16227
TC0400001641.mm.1	0.481044	1.16227
TC0600001808.mm.1	-0.422358	1.16099
TC0800002277.mm.1	0.433381	1.15987
TC1600001993.mm.1	-0.538677	1.15928
TC0500001932.mm.1	-0.711192	1.15928
TC1700001004.mm.1	0.630135	1.15908
TC0M00000025.mm.1	1.06771	1.15864
TC1100003251.mm.1	-0.797246	1.15861
TC1200002303.mm.1	0.711287	1.15861
TC0800002535.mm.1	-0.739119	1.15618
TC0X00001801.mm.1	-0.880242	1.15618
TC0500003131.mm.1	-0.644116	1.15553
TC0400000388.mm.1	0.898569	1.15538
TC0400000394.mm.1	0.898569	1.15538
TC4_GL456350_random00000012.mm.1	0.898569	1.15538
TC0600000637.mm.1	0.410497	1.15523
TC1500000066.mm.1	0.357767	1.15523
TC0X00003283.mm.1	-0.591618	1.15502
TC0X00001901.mm.1	-0.446956	1.15502
TC0600001234.mm.1	-0.921707	1.15463
TC0900002401.mm.1	0.581428	1.15463
TC0300001587.mm.1	-0.550489	1.15463
TC0100002900.mm.1	-0.825453	1.15463
TC0600002491.mm.1	-1.22257	1.15463
TC0800000045.mm.1	1.79245	1.15463
TC1900001691.mm.1	-0.723776	1.15463
TC0900000966.mm.1	-0.387317	1.15397
TC1700001741.mm.1	0.484575	1.15397
TC1600000459.mm.1	4.09526	1.15352
TC1700000176.mm.1	-0.617532	1.152
TC1600000278.mm.1	0.743153	1.15185
TC1900001355.mm.1	-0.928652	1.15185
TC0600001850.mm.1	-0.654362	1.15185
TC0500003184.mm.1	-0.49681	1.15185
TC0200001164.mm.1	0.421906	1.15185
TC0800000142.mm.1	-0.732787	1.15109
TC1700001666.mm.1	0.670012	1.15109
TC0100002894.mm.1	-0.644976	1.15109
TC1100003838.mm.1	0.545836	1.15109
TC1100003511.mm.1	-0.687295	1.15109
TC1800001366.mm.1	-0.552264	1.14985
TC1000002659.mm.1	0.483497	1.14862
TC0200005091.mm.1	-0.395356	1.14815
TC0800000711.mm.1	-0.456876	1.14802
TC1600000092.mm.1	-0.741675	1.14802
TC1200000493.mm.1	0.459405	1.14802
TC1500001933.mm.1	-0.723447	1.14802
TC0900000702.mm.1	-0.878406	1.14779
TC1300001947.mm.1	-0.445871	1.14776
TC0900001349.mm.1	1.15582	1.14776
TC1500000939.mm.1	0.896901	1.14687
TC0800000945.mm.1	0.568998	1.14619
TC1100003768.mm.1	-2.15015	1.14617
TC0400002560.mm.1	0.427134	1.14483
TC0800000690.mm.1	-0.617084	1.14455
TC1200001736.mm.1	1.113	1.14455
TC0200000798.mm.1	-0.536191	1.14455
TC0200003032.mm.1	-0.566588	1.14431
TC0400002096.mm.1	0.676444	1.14431
TC0500001162.mm.1	-0.472661	1.14431
TC1900001313.mm.1	-0.928871	1.14386
TC1000002664.mm.1	0.385543	1.14283
TC1500001262.mm.1	-0.989398	1.14283
TC1400000930.mm.1	-0.830807	1.14283
TC0300000733.mm.1	0.566501	1.14283
TC0700002216.mm.1	1.50402	1.14283
TC1800001478.mm.1	-0.858074	1.14283
TC0400002875.mm.1	-0.48925	1.14283
TC1100001482.mm.1	-0.517771	1.14262
TC0200001770.mm.1	1.69316	1.14262
TC1200001207.mm.1	-0.439073	1.14257
TC0100001204.mm.1	0.429755	1.14218
TC1100002600.mm.1	-0.706401	1.14143
TC1500000969.mm.1	-0.84125	1.14036
TC0900000970.mm.1	0.435509	1.14035
TC0400001148.mm.1	0.774728	1.1403
TC1300001946.mm.1	-0.505722	1.1403
TC0200002212.mm.1	0.62699	1.1403
TC1300001358.mm.1	0.698731	1.1403
TC1300002757.mm.1	0.698731	1.1403
TC1000002907.mm.1	-0.362744	1.1403
TC1100003610.mm.1	-1.72614	1.1403
TC1000002989.mm.1	-0.413537	1.13999
TC0200000612.mm.1	-0.461459	1.13999
TC0400003663.mm.1	-0.89095	1.13999
TC1400001036.mm.1	-0.478967	1.13999
TC0200001760.mm.1	-0.41798	1.13954
TC1400002653.mm.1	0.464266	1.13945
TC1300002542.mm.1	-0.93887	1.13929
TC1600001665.mm.1	-0.473433	1.13883
TC1200001492.mm.1	-0.481727	1.13836
TC0100002445.mm.1	-0.504098	1.13836
TC1100000803.mm.1	1.56115	1.13836
TC1000003159.mm.1	0.457486	1.13735
TC1300000245.mm.1	-0.949241	1.13735
TC1600001986.mm.1	-0.527734	1.13603
TC0X00000932.mm.1	-0.687202	1.13521
TC1100001042.mm.1	3.53626	1.1349
TC1100002114.mm.1	0.436817	1.1349
TC0200000486.mm.1	0.485041	1.1349
TSUnmapped00000171.mm.1	1.63493	1.1349
TSUnmapped00000185.mm.1	1.63493	1.1349
TC0700003025.mm.1	0.347078	1.1349
TC0900002711.mm.1	0.709673	1.13442
TC1900001115.mm.1	1.19311	1.13442
TC0300002040.mm.1	1.60547	1.13442
TC0200001617.mm.1	-0.850083	1.13442
TC0400002437.mm.1	-0.59352	1.13442
TC0100002607.mm.1	0.907443	1.13431
TC1300000089.mm.1	1.40684	1.1329
TC1500002190.mm.1	0.415755	1.13234
TC0600003428.mm.1	0.41818	1.13209
TC1500000784.mm.1	-0.764935	1.13209
TC1700001935.mm.1	0.592044	1.13209
TC0800000370.mm.1	-0.476802	1.13209
TC0800002962.mm.1	-0.62289	1.13203
TC0500000814.mm.1	-0.454035	1.13155
TC0100000354.mm.1	3.09433	1.13142
TC1300002313.mm.1	-1.07942	1.13142
TC1100000654.mm.1	-0.355996	1.13134
TC0300001352.mm.1	0.487742	1.12903
TC0600002114.mm.1	-0.521803	1.12864
TC1400002131.mm.1	-2.57505	1.12817
TC1900001346.mm.1	-0.960302	1.1281
TC1200001415.mm.1	1.60571	1.1281
TC1700000014.mm.1	-0.587685	1.1281
TC0200003151.mm.1	0.605991	1.1281
TC0800001875.mm.1	-0.739263	1.12799
TC0X00002447.mm.1	1.11178	1.12776
TC1100003041.mm.1	-0.716023	1.1274
TC1000000928.mm.1	-0.383926	1.12589
TC1500001534.mm.1	-0.425377	1.12589
TC1700001458.mm.1	-0.992067	1.12589
TC0500001437.mm.1	-0.472295	1.12572
TC0500002744.mm.1	-0.438833	1.12572
TC1700000344.mm.1	0.937394	1.12572
TC1700002594.mm.1	-1.16461	1.12572
TC0500000717.mm.1	-0.448921	1.12572
TC0800002362.mm.1	0.469599	1.12572
TC1100002920.mm.1	-0.905964	1.12572
TC1700001688.mm.1	-0.766716	1.12572
TC1300000885.mm.1	0.556352	1.12572
TC0300000411.mm.1	0.371058	1.12572
TC0500003709.mm.1	-1.0046	1.12572
TC0200002415.mm.1	-0.737541	1.12572
TC0500002411.mm.1	-0.832909	1.12572
TC0400001161.mm.1	-0.638981	1.12572
TC1100001538.mm.1	0.773718	1.12572
TC1700000092.mm.1	0.590965	1.12572
TC0300002508.mm.1	1.80465	1.12572
TC0600002475.mm.1	-0.78414	1.12496
TC1300000954.mm.1	0.795209	1.12496
TC0600000799.mm.1	0.413452	1.12405
TC0100000039.mm.1	-0.790941	1.12217
TC1100002126.mm.1	-0.595983	1.12199
TC1100002965.mm.1	-0.681474	1.12011
TC0900000709.mm.1	-0.619263	1.11896
TC0300002489.mm.1	0.803215	1.11835
TC0600001327.mm.1	0.673806	1.11764
TC0Y00000230.mm.1	3.14806	1.11623
TC0700004366.mm.1	0.513828	1.11615
TC1100000531.mm.1	0.839144	1.11452
TC1700000203.mm.1	-0.846618	1.11452
TC1100002224.mm.1	-0.59513	1.1144
TC1900001081.mm.1	-0.512458	1.1144
TC0400002787.mm.1	-0.533577	1.11272
TC0400003408.mm.1	-0.896162	1.11235
TC0100003293.mm.1	0.787899	1.11177
TC1800001116.mm.1	-0.41269	1.11161
TC0400002506.mm.1	0.965597	1.10926
TC0700001618.mm.1	1.47082	1.10926
TC1500000409.mm.1	0.44139	1.10926
TC1300001407.mm.1	-1.80794	1.10919
TC1000000244.mm.1	-1.25173	1.10919
TC0100001271.mm.1	-0.384788	1.1084
TC1100001067.mm.1	-1.45129	1.1084
TC0500000746.mm.1	0.512386	1.1084
TC0300000724.mm.1	0.702142	1.1084
TC0500000177.mm.1	-0.738981	1.1079
TC0300002543.mm.1	0.664663	1.1079
TC0700003617.mm.1	-0.737702	1.1079
TC0900001422.mm.1	0.510181	1.1079
TC0800002945.mm.1	-0.991064	1.1079
TC1100003150.mm.1	2.05904	1.10744
TC1200002500.mm.1	-1.73591	1.10744
TC0900001892.mm.1	0.455771	1.10744
TC0200003189.mm.1	-0.774415	1.10744
TC0700000894.mm.1	-0.748586	1.10744
TC0700000731.mm.1	-1.48055	1.10689
TC0300000412.mm.1	-0.743643	1.10673
TC1400002150.mm.1	-0.541899	1.10652
TC1100002301.mm.1	1.19165	1.10652
TC1100000053.mm.1	-0.657461	1.10574
TC1900000901.mm.1	1.08507	1.10541
TC0X00001185.mm.1	-0.618004	1.1054
TC1800001327.mm.1	1.8961	1.10498
TC1000001315.mm.1	-0.518197	1.10498
TC1300000630.mm.1	0.403853	1.10446
TC0300002374.mm.1	1.01904	1.10444
TC1700001315.mm.1	-0.493542	1.10444
TC0700001264.mm.1	1.56225	1.10444
TC1600001259.mm.1	-0.597182	1.1032
TC1800000179.mm.1	0.564482	1.1032
TC1100003379.mm.1	-0.547739	1.10312
TC1500001596.mm.1	-0.412998	1.10312
TC0400000185.mm.1	-0.764513	1.10261
TC1100002329.mm.1	-0.743891	1.10055
TC1100003855.mm.1	-0.51197	1.10055
TC0100003237.mm.1	-1.6732	1.10055
TC1100001109.mm.1	-0.761149	1.10055
TC1100001452.mm.1	0.911351	1.10055
TC0X00001403.mm.1	-0.545463	1.10055
TC1700002152.mm.1	0.3962	1.10004
TC0200000087.mm.1	0.408219	1.09992
TC0500002716.mm.1	-0.440067	1.09962
TC0200000417.mm.1	0.978975	1.09936
TC1100001007.mm.1	-0.460199	1.09936
TC1700000946.mm.1	0.462767	1.09936
TC0500001510.mm.1	-0.939199	1.09936
TC0300000947.mm.1	2.23234	1.09609
TC0300002518.mm.1	2.23234	1.09609
TC1500000726.mm.1	-0.712678	1.09578
TC1300001643.mm.1	-0.554368	1.09578
TC1100001194.mm.1	0.470173	1.09561
TC0600003074.mm.1	1.28217	1.09522
TC0400002392.mm.1	0.998447	1.09522
TC1300001827.mm.1	-0.719148	1.09522
TC0100000936.mm.1	-0.42869	1.09522
TC1200001527.mm.1	0.498816	1.09522
TC0400001596.mm.1	-0.456253	1.09522
TC0X00001625.mm.1	-0.38251	1.09522
TC0500001963.mm.1	-1.70032	1.09522
TC0800000441.mm.1	0.674579	1.09522
TC1500001464.mm.1	-1.10495	1.09522
TC1900000560.mm.1	-0.555398	1.09522
TC0500002753.mm.1	-0.521845	1.09522
TC1900000409.mm.1	-0.495441	1.09496
TC1100000056.mm.1	-0.725909	1.09176
TC1000000891.mm.1	0.5348	1.09176
TC1400000007.mm.1	0.951176	1.09176
TC0400003795.mm.1	0.626944	1.09176
TC0200000926.mm.1	-0.73195	1.09176
TC0700001584.mm.1	-1.76891	1.09176
TC1300001941.mm.1	-0.907542	1.0908
TC1200000798.mm.1	-0.792805	1.09053
TC0600000158.mm.1	-0.470548	1.09053
TC0500000470.mm.1	-0.988144	1.09053
TC1700002418.mm.1	-0.567863	1.09053
TC0200000893.mm.1	0.407564	1.09053
TC0300001697.mm.1	0.5176	1.09053
TC0200001121.mm.1	-0.586503	1.09053
TC0X00000615.mm.1	0.38708	1.09053
TC0X00003236.mm.1	0.586977	1.09053
TC0400000126.mm.1	-0.553323	1.09053
TC0900000892.mm.1	0.428563	1.09053
TC0200002772.mm.1	0.789506	1.09053
TC0900002772.mm.1	-0.813571	1.08897
TC1900000777.mm.1	-0.63603	1.08897
TC1100003462.mm.1	0.486601	1.08897
TC1100001777.mm.1	-0.587266	1.08897
TC1300000120.mm.1	-0.470223	1.08897
TC0100001711.mm.1	-0.913842	1.08873
TC0700002258.mm.1	0.514921	1.08873
TC1200002311.mm.1	1.20623	1.08868
TC0100000524.mm.1	-0.458168	1.08868
TC0500003722.mm.1	0.473355	1.08804
TC0700004179.mm.1	0.472417	1.08753
TC1100000314.mm.1	-0.402335	1.0869
TC0X00000650.mm.1	0.883378	1.08644
TC0600000772.mm.1	-0.579291	1.08644
TC1200002152.mm.1	-0.84978	1.08644
TC1600000785.mm.1	-1.23485	1.08644
TC1300002255.mm.1	0.462852	1.08644
TC1300002037.mm.1	-0.669043	1.08589
TC1500000587.mm.1	-0.673099	1.08573
TC0300000312.mm.1	-0.405439	1.08573
TC1900000536.mm.1	-0.541781	1.08573
TC1000001224.mm.1	0.517561	1.08272
TC0X00000699.mm.1	-0.755947	1.08272
TC1400001544.mm.1	0.566426	1.08272
TC0700004358.mm.1	-0.437471	1.08272
TC1800000199.mm.1	-0.99725	1.08272
TC0800000610.mm.1	0.404791	1.08272
TC0100003528.mm.1	-1.07136	1.08272
TC0100001018.mm.1	0.976048	1.08272
TC0200003751.mm.1	-0.588553	1.08272
TC0X00001603.mm.1	0.767595	1.08272
TC0600003479.mm.1	0.754094	1.08142
TC0700001328.mm.1	-1.24912	1.08142
TC0700000537.mm.1	0.407008	1.08142
TC0400000673.mm.1	0.436771	1.08132
TC1100002549.mm.1	-0.628596	1.08108
TC0500000060.mm.1	-0.449544	1.08108
TC1100003562.mm.1	0.881651	1.08108
TC0800002617.mm.1	-0.537885	1.08004
TC0400001034.mm.1	0.549913	1.08004
TC1200000769.mm.1	1.12058	1.08004
TC0200001396.mm.1	0.582851	1.08004
TC0800000449.mm.1	-0.853441	1.07948
TC0100002136.mm.1	-0.696655	1.07683
TC0300001240.mm.1	1.15892	1.0764
TC0400000109.mm.1	-0.627022	1.0764
TC0X00000888.mm.1	0.671801	1.0764
TC0700002792.mm.1	1.35706	1.0764
TC1600000850.mm.1	-0.400056	1.07638
TC1000002780.mm.1	2.1451	1.07552
TC0800001106.mm.1	1.25355	1.07517
TC0400003390.mm.1	-0.556607	1.07517
TC0300001362.mm.1	0.49152	1.07517
TC1400001696.mm.1	-0.7312	1.07517
TC0800001097.mm.1	-0.665319	1.07517
TC0X00001620.mm.1	2.11351	1.07517
TC1200000058.mm.1	-0.590379	1.07517
TC0400003862.mm.1	0.394939	1.07517
TC0200000764.mm.1	0.488009	1.07508
TC1000003018.mm.1	-0.370308	1.07508
TC1300001956.mm.1	0.376266	1.07508
TC1700002549.mm.1	-0.547314	1.07415
TC0100001570.mm.1	0.634825	1.07415
TC1100003584.mm.1	0.558027	1.07415
TC0100003104.mm.1	1.46481	1.07415
TC0500001066.mm.1	0.385248	1.07415
TC1300002341.mm.1	0.322836	1.07415
TC0900000271.mm.1	-0.964236	1.07415
TC0900001427.mm.1	-1.33271	1.07399
TC1100003917.mm.1	-0.506114	1.07372
TC0800002608.mm.1	-0.551918	1.07286
TC0300001152.mm.1	-0.406365	1.07283
TC1300000199.mm.1	-1.53061	1.0727
TC1100001110.mm.1	0.637461	1.07225
TC0900002516.mm.1	0.97057	1.07225
TC0700000832.mm.1	0.540059	1.0721
TC0400000036.mm.1	0.652661	1.07179
TC0800001263.mm.1	-0.668682	1.07179
TC1800000498.mm.1	0.96956	1.07179
TC0200005186.mm.1	-0.527832	1.07179
TC1000002248.mm.1	-1.22474	1.07179
TC0200002987.mm.1	-0.652999	1.07179
TC0100003553.mm.1	1.93593	1.07179
TC0900003191.mm.1	0.536882	1.07179
TC1200002220.mm.1	-0.479733	1.07124
TC0100003102.mm.1	0.639261	1.0701
TC1100000756.mm.1	0.621933	1.06958
TC1500000432.mm.1	-0.624894	1.0695
TC1500000971.mm.1	0.50388	1.06891
TC1100001999.mm.1	1.13654	1.06776
TC0200002640.mm.1	1.61984	1.06776
TC1100003304.mm.1	-1.43013	1.06776
TC1000003156.mm.1	0.618381	1.06669
TC1100002416.mm.1	-0.345353	1.06482
TC1500000462.mm.1	-0.649028	1.06482
TC1200002078.mm.1	-0.828476	1.06466
TC1100004304.mm.1	0.389432	1.06466
TC0200001756.mm.1	-0.481882	1.06432
TC0300001857.mm.1	-0.813439	1.0642
TC0700000762.mm.1	-0.516691	1.0628
TC0X00000108.mm.1	0.758475	1.06268
TC0700001871.mm.1	-1.48775	1.06268
TC0400001901.mm.1	-0.492569	1.06268
TC0600000053.mm.1	-0.528629	1.06268
TC0500001506.mm.1	1.37365	1.06203
TC0600000221.mm.1	-0.445167	1.06203
TC0400001091.mm.1	-1.04098	1.06176
TC1700002120.mm.1	-0.399798	1.06044
TC0500000579.mm.1	1.07468	1.06035
TC1200000416.mm.1	-1.12081	1.05954
TC1000001189.mm.1	-0.595573	1.05953
TC1300002099.mm.1	-0.442696	1.05927
TC0900000659.mm.1	-0.668504	1.05927
TC1100003731.mm.1	-0.466083	1.05927
TC0300002879.mm.1	0.553318	1.05927
TC0900002563.mm.1	-0.352053	1.05927
TC1100003966.mm.1	0.693115	1.05918
TC0700000847.mm.1	0.855798	1.05918
TC0900001103.mm.1	-0.935476	1.05849
TC1700000341.mm.1	1.38314	1.05823
TC0900000329.mm.1	0.784666	1.0581
TC1000000573.mm.1	-0.43351	1.05799
TC0600002335.mm.1	0.439942	1.05786
TC1800000264.mm.1	1.1778	1.05667
TC1100000487.mm.1	0.670739	1.05653
TC1100002170.mm.1	-1.19969	1.05652
TC1700001484.mm.1	0.381468	1.05652
TC1100004171.mm.1	0.39022	1.05652
TC0100003080.mm.1	1.27713	1.05652
TC1300001562.mm.1	-0.958445	1.05652
TC1900000882.mm.1	0.400171	1.05652
TC1000003104.mm.1	0.511184	1.05652
TC0X00002916.mm.1	-1.27022	1.05652
TC0100003508.mm.1	-1.78743	1.05612
TC0800001126.mm.1	0.936122	1.05557
TC0600003604.mm.1	1.12717	1.05542
TC0500002661.mm.1	-1.0273	1.05542
TC1800000197.mm.1	-0.572704	1.05542
TC1200001439.mm.1	1.25867	1.05519
TC0200004633.mm.1	0.505312	1.05511
TC0100001513.mm.1	-0.516409	1.05511
TC0X00002158.mm.1	0.534842	1.05473
TC1900000047.mm.1	-0.388453	1.05473
TC1300000891.mm.1	-0.495466	1.0537
TC1000002170.mm.1	-0.475931	1.05281
TC0100003715.mm.1	-0.825982	1.05281
TC0900002009.mm.1	-0.53135	1.05281
TC1800000816.mm.1	-0.566734	1.0518
TC0200003332.mm.1	0.565782	1.0518
TC1900001545.mm.1	-0.817906	1.0518
TC0500003461.mm.1	0.448456	1.05175
TC0200000398.mm.1	-0.723878	1.05175
TC1100001076.mm.1	-0.554529	1.05175
TC1100003434.mm.1	-0.430544	1.05113
TC0100000433.mm.1	-0.673631	1.05089
TC0400003516.mm.1	-0.435623	1.05089
TC1400001314.mm.1	-0.976688	1.05053
TC0800001488.mm.1	-0.789184	1.05007
TC1600001516.mm.1	0.995566	1.05007
TC1700001341.mm.1	-0.34984	1.04978
TC0300002716.mm.1	-0.746251	1.04939
TC0100002288.mm.1	0.609111	1.04939
TC1200000303.mm.1	0.384727	1.04936
TC0400002855.mm.1	0.801803	1.04891
TC0X00002053.mm.1	-0.406315	1.04891
TC1500000055.mm.1	0.965449	1.04891
TC0800002441.mm.1	0.59618	1.04891
TC0300001695.mm.1	-0.465862	1.04891
TC0500000008.mm.1	-1.13641	1.04891
TC0600001425.mm.1	-0.767778	1.04891
TC0500001305.mm.1	-0.359739	1.04891
TC0100001617.mm.1	0.474052	1.04891
TC0100000286.mm.1	-0.447271	1.04891
TC1100003800.mm.1	-0.427245	1.04891
TC0300001528.mm.1	-0.728108	1.04891
TC0900001424.mm.1	1.11495	1.04854
TC0700004489.mm.1	-0.661748	1.04781
TC1900000705.mm.1	-0.620082	1.04781
TC0700001768.mm.1	0.427023	1.04573
TC0500003608.mm.1	-0.465132	1.04569
TC1700002035.mm.1	-0.511911	1.04569
TC1000003229.mm.1	0.396563	1.0455
TC0200003709.mm.1	-0.710904	1.04508
TC0700004215.mm.1	1.10466	1.0448
TC0500001165.mm.1	0.360304	1.0448
TC1800001251.mm.1	0.609019	1.0448
TC1100004173.mm.1	0.423128	1.0448
TC1100002865.mm.1	0.511118	1.0448
TC1500001356.mm.1	-0.670591	1.04401
TC0100003505.mm.1	-1.93383	1.04237
TC0X00002284.mm.1	0.392188	1.04192
TC1700001459.mm.1	-1.25533	1.04192
TC0600002994.mm.1	-0.524376	1.04192
TC1700000117.mm.1	0.479819	1.04192
TC1800000794.mm.1	-0.703804	1.04105
TC0900002864.mm.1	-0.871507	1.04066
TC1300000934.mm.1	-0.479014	1.04052
TC1500000711.mm.1	-2.04186	1.04001
TC1100004204.mm.1	-0.734683	1.04001
TC1100002251.mm.1	-0.778114	1.04001
TC0300000623.mm.1	-0.656218	1.03947
TC0500000547.mm.1	0.40943	1.03947
TC0100002921.mm.1	-0.613923	1.03945
TC1800001591.mm.1	1.32827	1.03945
TC1000001684.mm.1	0.666499	1.03945
TC0500001695.mm.1	-0.555712	1.03809
TC1700001348.mm.1	0.780017	1.03809
TC1300001169.mm.1	0.450169	1.03809
TC1200000768.mm.1	1.62462	1.03809
TC0400000028.mm.1	0.622637	1.03809
TC0300003200.mm.1	1.02477	1.03809
TC0400002980.mm.1	0.688068	1.03731
TC1200001017.mm.1	-0.506923	1.03731
TC1100001272.mm.1	-0.646493	1.03731
TC1300000192.mm.1	-0.825519	1.03621
TC0X00002710.mm.1	1.77822	1.03564
TC0200004676.mm.1	-1.34559	1.0356
TC0100003639.mm.1	-0.548892	1.0356
TC0400001933.mm.1	-0.721375	1.0356
TC0X00000515.mm.1	-0.549848	1.0356
TC0X00002180.mm.1	-0.849158	1.03545
TC1400000910.mm.1	-0.922832	1.03545
TC1800001632.mm.1	-0.677174	1.03545
TC0200001356.mm.1	-0.634097	1.03545
TC1200000038.mm.1	0.475182	1.03466
TC1100003342.mm.1	-0.563993	1.03466
TC1700002768.mm.1	-0.443488	1.03369
TC1600000409.mm.1	-0.640423	1.03369
TC0700002672.mm.1	0.494896	1.03369
TC0200001137.mm.1	-1.84087	1.03369
TC1200000266.mm.1	-0.449617	1.03369
TC0100002766.mm.1	-0.79877	1.03305
TC1800001587.mm.1	-0.7269	1.03305
TC0X00002712.mm.1	-1.54001	1.03305
TC0200002474.mm.1	-0.986583	1.03305
TC0700004629.mm.1	0.693447	1.03305
TC0200000240.mm.1	-0.519318	1.03305
TC1300001556.mm.1	-0.956892	1.03305
TC1300001835.mm.1	-0.766508	1.03254
TC0300001206.mm.1	-0.955312	1.03241
TC0200004422.mm.1	-0.663183	1.03194
TC1600001340.mm.1	-0.528763	1.03183
TC0900003342.mm.1	-0.376676	1.03183
TC1100002844.mm.1	-0.559968	1.03183
TC0700004513.mm.1	1.01	1.03175
TC1300002547.mm.1	-0.845712	1.03175
TC0200001193.mm.1	-0.573393	1.03175
TC0900002321.mm.1	0.952315	1.03138
TC0200000804.mm.1	-0.39074	1.03138
TC0900002922.mm.1	-0.556177	1.0312
TC1500002197.mm.1	0.562677	1.0312
TC0400004026.mm.1	-0.746974	1.0312
TC1800000293.mm.1	-0.730986	1.0312
TC1700000468.mm.1	0.370519	1.0312
TC1800001024.mm.1	1.25193	1.03016
TC1400001745.mm.1	0.551051	1.02972
TC1900000201.mm.1	0.479864	1.02961
TC1200001151.mm.1	1.40058	1.02961
TC0400002942.mm.1	-0.498328	1.02961
TC0700000240.mm.1	0.661608	1.02961
TC0X00002482.mm.1	-0.978233	1.02961
TC0200002197.mm.1	-0.415835	1.02961
TC1000001717.mm.1	0.6532	1.02943
TC1800000111.mm.1	0.612953	1.02943
TC0800000207.mm.1	0.769922	1.02943
TC1400002841.mm.1	0.596314	1.02943
TC0100002187.mm.1	0.488271	1.02943
TC0200002491.mm.1	-0.552533	1.02943
TC0900002333.mm.1	-0.446385	1.02943
TC1700001186.mm.1	-0.896945	1.02943
TC0400001437.mm.1	-0.71551	1.02932
TC0100001859.mm.1	-0.792153	1.02894
TC1900000317.mm.1	-0.66588	1.02886
TC0800001870.mm.1	-0.678405	1.02886
TC0700002510.mm.1	1.17152	1.02886
TC1200001301.mm.1	0.533347	1.02836
TC0700003536.mm.1	-0.862333	1.02779
TC0300000490.mm.1	0.655238	1.02769
TC0600002575.mm.1	-1.03278	1.02769
TC0600000722.mm.1	3.35587	1.02665
TC1500001612.mm.1	-0.679063	1.02651
TC0100003864.mm.1	-0.812163	1.02651
TC0700004309.mm.1	0.466373	1.02651
TC0200004121.mm.1	-0.569541	1.02651
TC0400001469.mm.1	-0.651229	1.02651
TC1500001302.mm.1	1.30227	1.02651
TC0200000515.mm.1	-0.412306	1.02622
TC0900000844.mm.1	-0.459057	1.02531
TC0400003255.mm.1	-0.492446	1.02494
TC1000000884.mm.1	0.731928	1.02494
TC1700000419.mm.1	0.392016	1.02443
TC0300001250.mm.1	-0.437263	1.02331
TC1300000383.mm.1	-0.469593	1.02279
TC0500002010.mm.1	-0.422759	1.02201
TC0200005144.mm.1	0.426429	1.02135
TC0800000472.mm.1	0.507903	1.02135
TC0700004280.mm.1	0.445405	1.02135
TC0400000248.mm.1	-0.424133	1.02129
TC0200003674.mm.1	1.58595	1.02129
TC0200002178.mm.1	-0.706578	1.02129
TC1100001397.mm.1	-0.357723	1.02129
TC0500000048.mm.1	-0.397115	1.02081
TC0900000858.mm.1	0.492903	1.02074
TC0200004496.mm.1	0.927878	1.02074
TC1600000878.mm.1	-0.576276	1.02074
TC0200003704.mm.1	-1.78842	1.01933
TC1600001143.mm.1	1.07476	1.01929
TC0900001005.mm.1	-0.362048	1.01917
TC0900002780.mm.1	0.527758	1.01902
TC0200004367.mm.1	-0.45806	1.01894
TC0400003344.mm.1	-1.13197	1.01894
TC0500003727.mm.1	-0.369513	1.01894
TC0300000961.mm.1	0.331039	1.01894
TC1300001638.mm.1	-0.528517	1.01894
TC0200002409.mm.1	-0.542118	1.01894
TC0X00001278.mm.1	0.682813	1.01894
TC1100002862.mm.1	0.739031	1.01894
TC0400004086.mm.1	0.509006	1.01875
TC0700000161.mm.1	-0.556706	1.01845
TC1400001985.mm.1	-0.403238	1.01845
TC0700002027.mm.1	0.560337	1.01845
TC0600000091.mm.1	0.324595	1.01845
TC0200001819.mm.1	-0.54317	1.01842
TC0700001897.mm.1	-0.732759	1.01832
TC0400000913.mm.1	-0.574468	1.01643
TC0400004147.mm.1	0.656776	1.01643
TC1200001353.mm.1	0.911996	1.01643
TC0X00000588.mm.1	0.830634	1.01643
TC0200001734.mm.1	0.37155	1.01643
TC0600002458.mm.1	0.380148	1.01643
TC0500002713.mm.1	-0.372506	1.01643
TC0700001345.mm.1	0.898307	1.01643
TC0300002838.mm.1	-0.349887	1.01638
TC1900000033.mm.1	-0.782212	1.01606
TC0X00000643.mm.1	0.705031	1.01583
TC1100000984.mm.1	-1.00798	1.01538
TC1400002490.mm.1	0.403144	1.01538
TC0100001373.mm.1	-0.885989	1.01488
TC0400003329.mm.1	-0.330919	1.01488
TC0500001573.mm.1	-0.45521	1.01488
TC0600000134.mm.1	-0.339633	1.01416
TC1200001828.mm.1	0.969992	1.01396
TC0700001807.mm.1	-0.395776	1.01301
TC1800000322.mm.1	0.577448	1.01301
TC0600000778.mm.1	-1.2361	1.01301
TC1100001481.mm.1	1.1389	1.01301
TC0700002418.mm.1	1.50384	1.01301
TC0900002053.mm.1	-0.687788	1.01301
TC0500000888.mm.1	-0.640278	1.0128
TC0200000821.mm.1	0.609015	1.0128
TC1100004121.mm.1	0.828536	1.0128
TC1700002367.mm.1	0.533017	1.0128
TC1300002594.mm.1	-0.575282	1.0128
TC0X00001350.mm.1	-0.488625	1.0128
TC0700002059.mm.1	0.50957	1.0128
TC0300000866.mm.1	-0.884054	1.0128
TC0X00003075.mm.1	0.547632	1.01259
TC1700002110.mm.1	-0.438509	1.01197
TC0100000541.mm.1	-0.34085	1.01197
TC0400001523.mm.1	0.446415	1.0114
TC1100003684.mm.1	-0.544263	1.01129
TC0500003504.mm.1	-0.598767	1.01112
TC0700003049.mm.1	0.52366	1.01066
TC1900000438.mm.1	-0.598641	1.01066
TC0300003176.mm.1	-0.451759	1.00992
TC0X00001534.mm.1	-0.7617	1.00949
TC0400000092.mm.1	0.811375	1.00868
TC0700003464.mm.1	-0.682076	1.00713
TC0300000011.mm.1	2.82264	1.00694
TC1700001648.mm.1	-0.970221	1.00694
TC0400000134.mm.1	1.06426	1.00694
TC0X00001907.mm.1	1.54852	1.00637
TC0900001076.mm.1	0.462678	1.00535
TC1300001457.mm.1	-0.529766	1.00535
TC1400001533.mm.1	-0.659411	1.00535
TC0X00002171.mm.1	-0.480494	1.00535
TC1200001129.mm.1	0.610107	1.00535
TC0300000244.mm.1	-0.51262	1.00535
TC0700000711.mm.1	-1.12605	1.00535
TC1300001252.mm.1	-0.55986	1.00535
TC0X00002996.mm.1	-0.495336	1.00531
TC1400000341.mm.1	-0.444608	1.00531
TC0400002590.mm.1	-0.692956	1.00531
TC0100000967.mm.1	-0.876013	1.00531
TC0600001998.mm.1	-0.746019	1.00531
TC0500000195.mm.1	0.713633	1.00531
TC1500000410.mm.1	0.514809	1.00501
TC1400000542.mm.1	-0.46471	1.00342
TC1100001826.mm.1	0.446813	1.00341
TC1700000925.mm.1	2.21858	1.00341
TC0300002203.mm.1	0.370424	1.00337
TC0500003371.mm.1	0.519121	1.00337
TC0300002822.mm.1	-0.408947	1.00284
TC0100001713.mm.1	-0.463312	1.00284
TC0500000360.mm.1	-0.493501	1.00265
TC0600002705.mm.1	-0.45288	1.00265
TC0200003869.mm.1	0.683312	1.00263
TC1000002059.mm.1	-0.448494	1.00236
TC0400000680.mm.1	0.333618	1.00127
TC1400002600.mm.1	-0.545119	1.00106
TC0400003448.mm.1	-0.430895	1.00106
TC1500000301.mm.1	-0.567291	1.00106
TC0700004429.mm.1	-0.452036	1.00106
TC0600001595.mm.1	0.526433	1.00106
TC0500000732.mm.1	-0.648452	1.00106
TC1200001077.mm.1	-0.540981	1.00106
TC0300000226.mm.1	-0.594012	1.00078
TC0700000831.mm.1	-0.801043	1.00043
TC0700000988.mm.1	-0.344449	1.00043
TC0100000426.mm.1	-0.591161	1.00043
TC1700000657.mm.1	-0.357145	1.00037
TC1500000593.mm.1	0.776668	1.00037
TC0700001983.mm.1	0.421141	1.00034
TC1100003236.mm.1	-0.314091	1.00011
TC0100001610.mm.1	0.343809	1.00011
TC0300000953.mm.1	-0.903998	1.00011
TC0800000627.mm.1	1.90134	0.999845
TC1700002288.mm.1	-1.04169	0.999451
TC0100000572.mm.1	-0.301234	0.999451
TC0400001425.mm.1	0.369635	0.999451
TC1500002243.mm.1	1.17461	0.999451
TC0700000735.mm.1	-0.546614	0.999451
TC1800000791.mm.1	-0.467497	0.999451
TC1500002141.mm.1	0.827705	0.999451
TC1200001397.mm.1	1.40017	0.999395
TC1000002714.mm.1	-0.632667	0.999395
TC0700000511.mm.1	0.824589	0.999395
TC0700003086.mm.1	0.334104	0.99928
TC1800000534.mm.1	-1.00025	0.998986
TC1600001349.mm.1	-1.03416	0.99826
TC0900002537.mm.1	-0.402984	0.99778
TC1300001084.mm.1	-0.829169	0.997213
TC0700002931.mm.1	0.53542	0.99673
TC1500001316.mm.1	0.781739	0.99582
TC0700004081.mm.1	-0.705003	0.995807
TC0200002170.mm.1	-0.488611	0.994363
TC1000002700.mm.1	-0.471865	0.993816
TC0700002507.mm.1	0.507931	0.993816
TC1700001915.mm.1	-0.471319	0.99373
TC0400000751.mm.1	-1.12521	0.993719
TC0100001178.mm.1	-0.869524	0.993499
TC1000000346.mm.1	1.20438	0.993499
TC1600001236.mm.1	-0.453876	0.993499
TC1400002641.mm.1	-0.526543	0.993335
TC0X00000799.mm.1	-0.962	0.993016
TC1200000143.mm.1	2.52183	0.991695
TC0400002711.mm.1	0.661125	0.991562
TC1300001160.mm.1	4.53874	0.991562
TC0X00001128.mm.1	0.51585	0.991562
TC0X00002798.mm.1	-0.996204	0.991542
TC1200001971.mm.1	-0.77252	0.991542
TC0100000937.mm.1	-0.300166	0.991542
TC1000001624.mm.1	-0.809037	0.991542
TC1500000240.mm.1	-0.483724	0.990845
TC1400002787.mm.1	0.551098	0.99084
TC1000001853.mm.1	-0.508023	0.99084
TC1100001580.mm.1	0.50478	0.99084
TC0400003900.mm.1	0.372842	0.99084
TC1900000205.mm.1	-0.446868	0.99084
TC0200004589.mm.1	-0.463068	0.99084
TC1700001834.mm.1	0.413435	0.988966
TC0400002251.mm.1	0.436668	0.988966
TC1100000937.mm.1	0.496206	0.988966
TC0800000910.mm.1	1.53845	0.988966
TC1700002774.mm.1	-0.525288	0.988953
TC1100001776.mm.1	-0.704802	0.988622
TC0600002657.mm.1	-0.363997	0.988355
TC0X00002225.mm.1	-0.355828	0.987772
TC0500002152.mm.1	-0.591537	0.987772
TC1900000925.mm.1	0.391372	0.987772
TC0200000363.mm.1	-0.814034	0.987772
TC1200000576.mm.1	-0.539765	0.987393
TC0900001632.mm.1	-0.570834	0.987393
TC1400000887.mm.1	0.613203	0.987243
TC1500002183.mm.1	0.461886	0.987243
TC1700001989.mm.1	-0.68395	0.987243
TC1400002854.mm.1	0.707052	0.987243
TC0500001416.mm.1	0.824944	0.987243
TC0800002581.mm.1	1.22349	0.987243
TC1800000301.mm.1	0.872962	0.987243
TC0800001863.mm.1	-0.611927	0.98704
TC0100003253.mm.1	0.334183	0.986876
TC0400000419.mm.1	0.362809	0.98679
TC1800001625.mm.1	0.908446	0.98679
TC0X00000769.mm.1	-0.699088	0.98679
TC0900002942.mm.1	-0.685447	0.98679
TC1700000906.mm.1	0.424269	0.985909
TC1100002511.mm.1	-1.08515	0.985515
TC0X00001455.mm.1	0.378637	0.985515
TC0900001281.mm.1	2.99844	0.985181
TC0600000196.mm.1	2.02769	0.984185
TC0100002284.mm.1	-0.75607	0.983862
TC1400000943.mm.1	-0.817672	0.98384
TC0100001202.mm.1	0.585957	0.983552
TC0500003104.mm.1	0.333645	0.982724
TC1800001413.mm.1	0.450447	0.981884
TC0600002955.mm.1	0.397183	0.981884
TC0700004144.mm.1	0.412431	0.981825
TC0200001750.mm.1	0.482619	0.981584
TC0X00003168.mm.1	-0.526237	0.981584
TC1800000595.mm.1	0.711734	0.981584
TC0400001246.mm.1	-0.568526	0.98137
TC0400003670.mm.1	0.715365	0.97953
TC0200000261.mm.1	0.623231	0.979478
TC0600000830.mm.1	-0.389149	0.979338
TC0400001975.mm.1	0.616497	0.97929
TC0200001818.mm.1	-0.530906	0.97929
TC1200000517.mm.1	0.495304	0.978523
TC0500000175.mm.1	-0.888882	0.978319
TC0100000929.mm.1	-0.476863	0.978265
TC0900002158.mm.1	-0.453805	0.978154
TC1400002785.mm.1	0.610949	0.977867
TC0400000519.mm.1	-0.514408	0.977764
TC1600001712.mm.1	-0.557536	0.977764
TC0700000007.mm.1	0.709429	0.977532
TC1800000849.mm.1	-0.399178	0.977456
TC0400002977.mm.1	-0.75868	0.977456
TC0200004458.mm.1	-0.7408	0.977456
TC0900000753.mm.1	0.80356	0.977456
TC1300001942.mm.1	-0.413159	0.977009
TC1700000081.mm.1	0.403564	0.976876
TC1100003470.mm.1	-0.45306	0.976115
TC1400001471.mm.1	-0.563966	0.975696
TC1700001644.mm.1	-0.568502	0.975617
TC0400003631.mm.1	-0.537081	0.975617
TC1000002944.mm.1	-0.556461	0.975607
TC0600003017.mm.1	0.375462	0.974567
TC1700001661.mm.1	1.01989	0.97445
TC0600002240.mm.1	0.617168	0.97407
TC0600002711.mm.1	-0.740184	0.97407
TC0400002477.mm.1	-0.794923	0.97407
TC0500003481.mm.1	0.387413	0.973771
TC0700000534.mm.1	0.389397	0.97377
TC0600000078.mm.1	-0.331823	0.97377
TC1300002471.mm.1	0.516659	0.973543
TC0200005429.mm.1	0.423338	0.972224
TC0800003239.mm.1	-0.681151	0.972071
TC0200000036.mm.1	-0.599236	0.971536
TC1200002236.mm.1	0.312292	0.971006
TC0200000004.mm.1	-0.351634	0.971006
TC0200003582.mm.1	0.325389	0.971006
TC1100000892.mm.1	-0.525025	0.970826
TC1300001348.mm.1	0.459398	0.970347
TC0200003094.mm.1	0.426096	0.970177
TC0700004404.mm.1	-0.809027	0.969697
TC1600000239.mm.1	0.420695	0.968167
TC0100000256.mm.1	3.1964	0.966981
TC1800000340.mm.1	-0.727542	0.966981
TC0X00000896.mm.1	-0.418294	0.966956
TC0600000180.mm.1	0.400713	0.966399
TC0900000816.mm.1	-0.609915	0.966254
TC1500001803.mm.1	0.474133	0.965303
TC0X00000864.mm.1	-1.02651	0.965135
TC0200004269.mm.1	-0.69053	0.964959
TC1200001420.mm.1	-0.608176	0.964959
TC0900001012.mm.1	-0.478689	0.964959
TC0100003860.mm.1	-0.446921	0.964959
TC0200003653.mm.1	-0.753815	0.964959
TC0300000308.mm.1	-0.749318	0.964959
TC1000000571.mm.1	-0.728896	0.964959
TC1700000096.mm.1	0.409848	0.964959
TC0100000697.mm.1	0.597991	0.964959
TC1100003596.mm.1	-0.542226	0.964704
TC0600001212.mm.1	0.704929	0.964406
TC0200004100.mm.1	-1.54097	0.964106
TC0100002213.mm.1	-0.469583	0.964106
TC1700002191.mm.1	-0.842915	0.963693
TC0900001596.mm.1	0.337935	0.963655
TC0900001371.mm.1	0.916973	0.963655
TC0600000725.mm.1	0.421573	0.963655
TC1700002209.mm.1	-0.645675	0.963655
TC0300000892.mm.1	0.396322	0.963655
TC0400000183.mm.1	-0.387295	0.963655
TC0600001922.mm.1	-0.560887	0.963655
TC1400001104.mm.1	-0.339751	0.963655
TC0400000231.mm.1	-0.556832	0.963655
TC0100000682.mm.1	-0.500446	0.963655
TC0300001315.mm.1	-0.547324	0.963655
TC1100000759.mm.1	0.635074	0.963655
TC1300001353.mm.1	-0.937558	0.963655
TC0800000013.mm.1	0.81618	0.962977
TC0800000353.mm.1	1.43656	0.962597
TC1400000575.mm.1	-0.569044	0.962554
TC0X00001208.mm.1	0.668985	0.961743
TC0500003643.mm.1	0.505925	0.961743
TC0200001806.mm.1	-0.404703	0.961743
TC0100001613.mm.1	-0.556867	0.961743
TC0X00003092.mm.1	-1.64436	0.961743
TC0700004283.mm.1	1.45641	0.961743
TC1800000833.mm.1	-0.716872	0.961743
TC1200001704.mm.1	0.425158	0.961743
TC1000000156.mm.1	-0.510791	0.961399
TC0400001024.mm.1	-0.342992	0.960121
TC1100004248.mm.1	-0.437174	0.959754
TC1900000941.mm.1	-1.02581	0.959705
TC0300003221.mm.1	-0.830811	0.959631
TC0800002824.mm.1	-1.10416	0.959631
TC1700001335.mm.1	-0.944558	0.959631
TC0800000539.mm.1	-0.352307	0.959631
TC0X00000738.mm.1	0.784207	0.959305
TC0700004075.mm.1	0.666349	0.958447
TC0400001047.mm.1	-0.427736	0.958432
TC1500001424.mm.1	-0.336965	0.958406
TC1700002629.mm.1	0.584168	0.957895
TC0X00002684.mm.1	-0.324776	0.957895
TC1300000329.mm.1	-0.936273	0.957643
TC0800002536.mm.1	-0.379529	0.95736
TC0X00000201.mm.1	-0.364277	0.957081
TC1900000439.mm.1	0.484986	0.957081
TC1700001455.mm.1	0.436445	0.956529
TC0X00000977.mm.1	-0.500317	0.954922
TC0900002037.mm.1	-0.505979	0.954922
TC1900001276.mm.1	-0.603373	0.954824
TC0500002642.mm.1	-0.297365	0.954824
TC0400001743.mm.1	-0.435129	0.954824
TC0700003021.mm.1	-0.302538	0.954824
TC1400002524.mm.1	-0.94423	0.954824
TC0200001040.mm.1	0.347374	0.954824
TC0800000530.mm.1	-0.416294	0.95459
TC1100003638.mm.1	0.398212	0.954347
TC1200001023.mm.1	0.817776	0.954079
TC0200001757.mm.1	-0.59126	0.953625
TC1700000255.mm.1	-0.565102	0.953611
TC0X00003245.mm.1	-0.37228	0.953388
TC1900001074.mm.1	0.51809	0.953046
TC1900001096.mm.1	-0.347709	0.952925
TC1400001415.mm.1	0.867278	0.95292
TC0600000127.mm.1	0.526536	0.952895
TC0300002123.mm.1	0.862878	0.952895
TC0X00002648.mm.1	-0.449022	0.95271
TC0X00002050.mm.1	-0.404475	0.95271
TC1600002175.mm.1	0.55039	0.952708
TC0800000840.mm.1	0.671565	0.952613
TC0700002399.mm.1	-0.468605	0.952613
TC1600000536.mm.1	-0.815227	0.952613
TC1300000268.mm.1	-0.849249	0.952613
TC1500000217.mm.1	0.458992	0.952613
TC0500003681.mm.1	0.448024	0.951783
TC1100003298.mm.1	-0.442075	0.951783
TC1100002670.mm.1	-0.580404	0.951336
TC1500002342.mm.1	-0.390739	0.951165
TC1200001513.mm.1	0.270506	0.950468
TC0300001645.mm.1	-0.305603	0.949753
TC0200000720.mm.1	1.31052	0.948872
TC1600000940.mm.1	-0.408854	0.948819
TC1100004236.mm.1	0.308876	0.948568
TC1100002673.mm.1	-0.381899	0.948568
TC0500000511.mm.1	-0.583731	0.948568
TC1400001062.mm.1	1.59621	0.948568
TC1600001810.mm.1	1.0941	0.948568
TC1500000710.mm.1	-0.635379	0.948568
TC0200004181.mm.1	-0.333385	0.948568
TC0700001684.mm.1	-0.558824	0.948568
TC0900000358.mm.1	-0.53967	0.948568
TC0400003773.mm.1	-0.623783	0.948553
TC1500001174.mm.1	-0.454702	0.948553
TC1100000185.mm.1	-0.891934	0.948234
TC0800002493.mm.1	0.378285	0.947519
TC0800000126.mm.1	-0.572691	0.9466
TC0100002838.mm.1	-0.650785	0.9466
TC1500002059.mm.1	-1.03833	0.9466
TC0100001939.mm.1	-0.706398	0.9466
TC0700000459.mm.1	-0.42208	0.9466
TC0900001921.mm.1	-0.71631	0.946445
TC0300002511.mm.1	-0.619171	0.946445
TC1000001483.mm.1	1.02257	0.946356
TC1400002795.mm.1	0.60875	0.946356
TC0900001110.mm.1	0.786955	0.946281
TC0700002274.mm.1	0.389034	0.946281
TC1200000270.mm.1	-0.801021	0.946281
TC0X00003038.mm.1	-0.412643	0.946281
TC1200000336.mm.1	-0.308595	0.946281
TC0100000482.mm.1	-0.686536	0.946281
TC1200002029.mm.1	1.28905	0.946281
TC0800000525.mm.1	-0.648588	0.946281
TC1600001635.mm.1	-0.457888	0.946281
TC1700001684.mm.1	0.358369	0.946281
TC0900003068.mm.1	1.06615	0.94609
TC0500003028.mm.1	0.438511	0.94609
TC0400001359.mm.1	0.521194	0.94609
TC1600001651.mm.1	0.366099	0.944486
TC1600001559.mm.1	1.20794	0.943196
TC0200000641.mm.1	0.562097	0.943196
TC0800001526.mm.1	-0.549703	0.943196
TC0600001821.mm.1	-0.388131	0.943196
TC1100000093.mm.1	-0.721933	0.943196
TC0200000037.mm.1	1.11389	0.943196
TC0400001274.mm.1	-0.647452	0.943196
TC0200001380.mm.1	-0.687376	0.942679
TC0400003137.mm.1	-0.548388	0.941923
TC0200004264.mm.1	-0.531621	0.941923
TC1800000994.mm.1	0.696358	0.941923
TC0200004199.mm.1	1.18474	0.941923
TC0200000256.mm.1	0.655193	0.941923
TC0400001411.mm.1	-0.339824	0.941923
TC0100001889.mm.1	1.03464	0.941923
TC0900002857.mm.1	0.735475	0.941923
TC0700001201.mm.1	-0.674469	0.941923
TC0900000943.mm.1	-0.466463	0.941737
TC0X00001262.mm.1	-0.431963	0.941737
TC0200002768.mm.1	-0.361245	0.940964
TC0500000400.mm.1	0.352055	0.940964
TC1300001646.mm.1	-0.833285	0.940964
TC0X00001866.mm.1	2.20501	0.940603
TC0300000370.mm.1	1.10768	0.940603
TC0X00003035.mm.1	0.287838	0.940212
TC0400003337.mm.1	0.620256	0.940157
TC1300001911.mm.1	0.686762	0.938538
TC0900002245.mm.1	0.629937	0.938208
TC1400002128.mm.1	-0.9659	0.938185
TC0800002011.mm.1	-0.910358	0.937822
TC0100002576.mm.1	0.309524	0.937822
TC1100003627.mm.1	-0.455775	0.937615
TC0600003256.mm.1	0.571222	0.937414
TC0400001544.mm.1	-0.682643	0.937301
TC0800002654.mm.1	-0.584505	0.936629
TC1100002646.mm.1	-0.524656	0.936629
TC1600000565.mm.1	0.745638	0.936629
TC1200000899.mm.1	0.798259	0.936629
TC0100002308.mm.1	-0.523395	0.936065
TC0100001008.mm.1	-0.2737	0.936065
TC0500000783.mm.1	1.08612	0.936065
TC1000002828.mm.1	-0.622264	0.936065
TC1600001117.mm.1	1.023	0.935371
TC1300000572.mm.1	0.679017	0.935371
TC1100003532.mm.1	0.455166	0.935035
TC0200004959.mm.1	0.95717	0.935035
TC1500000296.mm.1	-0.622558	0.934906
TC0700000324.mm.1	0.598822	0.934345
TC1400000877.mm.1	-0.473183	0.934251
TC1200002203.mm.1	0.491961	0.933883
TC0300000852.mm.1	1.15095	0.933883
TC0800000557.mm.1	0.815893	0.933883
TC0200003712.mm.1	-0.356646	0.933883
TC0200002581.mm.1	1.11935	0.933348
TC1600000308.mm.1	-0.4788	0.932913
TC0200002152.mm.1	-0.471387	0.932612
TC1700000464.mm.1	0.411013	0.932265
TC1300000166.mm.1	-0.595471	0.932265
TC1300001976.mm.1	-0.642077	0.931309
TC1300001978.mm.1	-0.642077	0.931309
TC0800002953.mm.1	0.396676	0.931284
TC0200004898.mm.1	-0.470987	0.931284
TC0100000460.mm.1	1.93001	0.930746
TC1900000228.mm.1	0.42791	0.930746
TC0900002815.mm.1	0.519568	0.930371
TC0400004133.mm.1	0.353546	0.930371
TC1400000174.mm.1	0.850209	0.929994
TC1100004245.mm.1	-0.662298	0.9297
TC0200004200.mm.1	0.455177	0.929146
TC0700001731.mm.1	-1.07192	0.928516
TC1400002349.mm.1	0.360244	0.928515
TC1100000625.mm.1	0.353387	0.928515
TC0300002351.mm.1	-0.356704	0.928513
TC0300000714.mm.1	-0.503857	0.928093
TC1800001149.mm.1	0.424925	0.927268
TC1100002297.mm.1	-0.302348	0.927268
TC0200003545.mm.1	-0.628314	0.927268
TC0800000816.mm.1	-0.771824	0.927268
TC1900000259.mm.1	-0.613886	0.926135
TC0X00002238.mm.1	-0.872697	0.924479
TC1200000175.mm.1	0.661098	0.924295
TC0800001528.mm.1	-0.331885	0.924295
TC0X00001514.mm.1	0.805228	0.924295
TC1000002632.mm.1	-1.03747	0.924295
TC0400000586.mm.1	-0.41129	0.923172
TC0700000158.mm.1	-0.580664	0.923102
TC1800001483.mm.1	0.477197	0.922524
TC0600001689.mm.1	-0.480832	0.922173
TC0300002068.mm.1	0.641267	0.921602
TC1300000969.mm.1	-1.09469	0.921243
TC0500001513.mm.1	1.4395	0.920005
TC0M00000029.mm.1	-0.621363	0.919908
TC0300002832.mm.1	0.759366	0.919594
TC0500003086.mm.1	-0.51329	0.919182
TC0600002253.mm.1	-0.792827	0.919082
TC0700000962.mm.1	0.354541	0.919075
TC1000000636.mm.1	0.514092	0.919075
TC0900001612.mm.1	-0.870387	0.918858
TC1000003160.mm.1	-0.87457	0.918858
TC0X00000981.mm.1	0.490304	0.918858
TC0500000533.mm.1	-0.325085	0.918858
TC0100002586.mm.1	0.619725	0.9179
TC1200001870.mm.1	0.605715	0.9179
TC0400001235.mm.1	-0.347335	0.9179
TC0600002909.mm.1	1.05071	0.917487
TC1100002725.mm.1	-0.716216	0.917487
TC0500000298.mm.1	-0.585821	0.917487
TC1900000208.mm.1	0.285207	0.917487
TC0700000284.mm.1	0.319521	0.917487
TC1700000704.mm.1	-0.379725	0.917487
TC0700002208.mm.1	0.322524	0.917487
TC1300001273.mm.1	-0.524201	0.917487
TC1400000218.mm.1	-0.812579	0.917487
TC0X00001067.mm.1	0.469503	0.917487
TC0800002404.mm.1	0.634294	0.917487
TC1800000252.mm.1	-0.594314	0.917419
TC1100000928.mm.1	0.658286	0.917402
TC0500002596.mm.1	-0.535344	0.917402
TC0200001441.mm.1	0.605369	0.917402
TC0100002349.mm.1	0.674005	0.917402
TC0300001958.mm.1	0.435125	0.916801
TC0500002676.mm.1	0.718299	0.916716
TC1600002080.mm.1	-1.20663	0.916705
TC1500001031.mm.1	-0.468196	0.916705
TC1900000720.mm.1	-0.442749	0.916705
TC1100001157.mm.1	-0.515481	0.916442
TC0200000558.mm.1	0.401054	0.916272
TC1400000347.mm.1	-0.582772	0.916077
TC0100001781.mm.1	0.484047	0.915701
TC1000002612.mm.1	-0.706244	0.914899
TC0400002222.mm.1	-0.596923	0.914899
TC1500000433.mm.1	-0.570041	0.914776
TC0800001029.mm.1	0.56167	0.914776
TC0100000640.mm.1	0.784702	0.914642
TC0400000941.mm.1	0.738593	0.914642
TC0900002451.mm.1	-0.436585	0.913966
TC0400002158.mm.1	0.482084	0.913946
TC0300000507.mm.1	-0.737722	0.913663
TC1900000664.mm.1	-1.16703	0.913172
TC1400002515.mm.1	-0.331881	0.913117
TC0900000452.mm.1	0.920608	0.912945
TC1900000111.mm.1	0.455696	0.912911
TC0600002518.mm.1	-0.562671	0.912911
TC0100002639.mm.1	0.521509	0.912911
TC1100000161.mm.1	-1.10661	0.912911
TC0500002007.mm.1	-0.364928	0.912911
TC0100003262.mm.1	-0.441138	0.912911
TC1000000365.mm.1	0.392658	0.912911
TC1200000563.mm.1	-0.594677	0.912911
TC1000003118.mm.1	0.757002	0.912911
TC1800000433.mm.1	0.786796	0.91291
TC0X00000737.mm.1	1.18581	0.91291
TC0400003803.mm.1	-0.386914	0.910113
TC1300001558.mm.1	-1.7345	0.910043
TC0400003871.mm.1	0.373366	0.910043
TC0400002372.mm.1	-0.340497	0.909818
TC1600001529.mm.1	0.362554	0.909818
TC0800003037.mm.1	-0.270242	0.909796
TC0400002631.mm.1	1.92025	0.909659
TC1400002702.mm.1	-0.791094	0.909287
TC0200000128.mm.1	0.346959	0.909287
TC0200000146.mm.1	0.346959	0.909287
TC0500000188.mm.1	-0.651489	0.909287
TC1400000130.mm.1	-0.933082	0.909287
TC0100002887.mm.1	0.896371	0.909287
TC1500002180.mm.1	-0.378587	0.908142
TC0500001512.mm.1	-0.722081	0.907801
TC1000000326.mm.1	-0.348326	0.907691
TC0400000108.mm.1	0.42077	0.907691
TC0400002549.mm.1	0.351023	0.906907
TC1200001221.mm.1	0.866826	0.90686
TC0100000520.mm.1	0.944538	0.906851
TC1700001390.mm.1	-0.553624	0.906452
TC0X00002805.mm.1	-1.27109	0.906452
TC0800003202.mm.1	-0.533256	0.906113
TC0500000831.mm.1	-0.793178	0.905491
TC0700002617.mm.1	0.742335	0.90431
TC0100000090.mm.1	0.509466	0.904268
TC0700002028.mm.1	-0.374187	0.904222
TSUnmapped00000040.mm.1	-1.01076	0.903754
TC1000002668.mm.1	-0.533618	0.903754
TC1600002182.mm.1	-0.578281	0.903754
TC0200004649.mm.1	-0.474247	0.903754
TC0400002709.mm.1	0.877977	0.903247
TC0300001055.mm.1	0.305944	0.903247
TC1300000240.mm.1	-0.301535	0.903247
TC0700001666.mm.1	-0.420412	0.903247
TC0200004721.mm.1	-0.90626	0.903247
TC0800002744.mm.1	-0.305184	0.903158
TC1200000279.mm.1	0.627809	0.902896
TC0200000242.mm.1	0.645763	0.902896
TC0300000453.mm.1	0.540093	0.902896
TC0100001078.mm.1	-0.584143	0.902804
TC0100000289.mm.1	0.933833	0.902669
TC1400001516.mm.1	0.733169	0.902113
TC1000003044.mm.1	0.723537	0.90103
TC0200001583.mm.1	-0.346546	0.900555
TC0500003072.mm.1	-0.740162	0.899354
TC0200002720.mm.1	-0.38918	0.899095
TC1900000356.mm.1	1.47482	0.898638
TC0200003876.mm.1	-0.280319	0.898231
TC1400000486.mm.1	0.461605	0.898113
TC0600001092.mm.1	1.01577	0.897607
TC0600001508.mm.1	-0.419986	0.897607
TC0500001237.mm.1	-1.05559	0.897607
TSUnmapped00000178.mm.1	1.74568	0.897607
TC0300000288.mm.1	0.456368	0.897607
TC1900001316.mm.1	0.490595	0.897406
TC1700002769.mm.1	-0.346631	0.896951
TC0400000602.mm.1	1.32022	0.895527
TC0900002213.mm.1	-0.598528	0.895152
TC0900000839.mm.1	-0.48907	0.895152
TC1400002267.mm.1	0.429321	0.894527
TC1100001584.mm.1	0.407594	0.894106
TC1300001751.mm.1	-0.593098	0.894106
TC0600000242.mm.1	-0.479146	0.893474
TC0800001269.mm.1	1.36263	0.8934
TC1100003935.mm.1	-0.451541	0.893217
TC0500001651.mm.1	-0.36521	0.892158
TC0100003542.mm.1	-0.499371	0.892158
TC0100000109.mm.1	-0.498494	0.892158
TC1100000780.mm.1	0.457447	0.892158
TC0100001233.mm.1	-0.838325	0.89212
TC1400002204.mm.1	0.276118	0.89212
TC0300000936.mm.1	1.70974	0.89212
TC0300000942.mm.1	1.70974	0.89212
TC0300002517.mm.1	1.70974	0.89212
TSUnmapped00000172.mm.1	1.70974	0.89212
TC0700001131.mm.1	-0.733527	0.89212
TC0500003117.mm.1	0.522789	0.89212
TC1000002264.mm.1	-0.519918	0.89212
TC0200003240.mm.1	0.425343	0.892042
TC0400002731.mm.1	-0.643641	0.890918
TC1400000011.mm.1	0.749524	0.890918
TC0400002743.mm.1	-0.511021	0.890918
TC0300002315.mm.1	-0.396007	0.890918
TC1300002629.mm.1	0.569308	0.890918
TC0700000055.mm.1	-0.346281	0.890918
TC0200001148.mm.1	0.473461	0.890415
TC1400000047.mm.1	0.785037	0.890387
TC1400000041.mm.1	0.88388	0.890262
TC0900002522.mm.1	0.430811	0.890262
TC1100004232.mm.1	-0.311516	0.890262
TC0200003360.mm.1	-0.342944	0.890262
TC0300000423.mm.1	0.744774	0.890262
TC0300001176.mm.1	0.368411	0.890262
TC1800000259.mm.1	-1.17545	0.890262
TC0100001575.mm.1	2.05673	0.890262
TC0900001210.mm.1	-0.392245	0.890262
TC1300001013.mm.1	0.502286	0.890262
TC0100002270.mm.1	-0.774405	0.890021
TC1800000890.mm.1	-0.359847	0.889569
TC0400001990.mm.1	0.465635	0.889451
TC0300000643.mm.1	-0.644149	0.889451
TC0300002672.mm.1	-0.436508	0.889451
TC0900001302.mm.1	-0.567026	0.889451
TC0400001275.mm.1	0.34916	0.889451
TC1600001590.mm.1	0.519173	0.888706
TC0900001635.mm.1	-0.381597	0.888706
TC0700002970.mm.1	0.357579	0.888471
TC0400003672.mm.1	-0.793977	0.888471
TC0100001307.mm.1	0.975188	0.888471
TC0X00000326.mm.1	0.661332	0.888249
TC1100003265.mm.1	0.379466	0.887944
TC1900000680.mm.1	0.415236	0.887742
TC1700001346.mm.1	-0.722821	0.887731
TC0200004440.mm.1	-0.545157	0.887345
TC0500000605.mm.1	-0.591617	0.887345
TC0300001236.mm.1	0.399621	0.887087
TC1200000750.mm.1	-1.19424	0.887066
TC0600002565.mm.1	0.817558	0.887066
TC0700001827.mm.1	-1.16706	0.886761
TC1400001152.mm.1	-0.372586	0.88623
TC1400001094.mm.1	-0.338135	0.885971
TC0400001006.mm.1	-0.458757	0.885971
TC0100001693.mm.1	2.5164	0.885748
TC0900003178.mm.1	-0.467959	0.885724
TC1800001593.mm.1	0.622488	0.885432
TC0400002694.mm.1	0.543332	0.885432
TC1400001993.mm.1	-0.564434	0.885432
TC0700002471.mm.1	-0.545522	0.885419
TC1000002469.mm.1	0.303788	0.884892
TC0500001331.mm.1	1.93573	0.884892
TC1700000603.mm.1	-1.1175	0.884892
TC1000002985.mm.1	-0.623912	0.884892
TC1000002986.mm.1	-0.623912	0.884892
TC0200003569.mm.1	0.525674	0.884892
TC0900001119.mm.1	0.627675	0.884892
TC0800002287.mm.1	-0.287773	0.884764
TC1600001064.mm.1	0.412164	0.884764
TC0400000992.mm.1	-0.36651	0.88368
TC1100003469.mm.1	-0.388156	0.88368
TC1100001206.mm.1	-0.436177	0.88368
[truncated: 32,242 more rows]

## Sheet: Fig. 2h
Volcano Plot				Heat Map
Neurons co-culture 5% vs 21%				Genes	Neurons co-culture 5%			Neurons co-culture 21%
Genes	log2 (FC)	- log10(FDR)			n1	n2	n3	n1	n2	n3
				Vegfa	0.895156	1	0.70876	-1	-0.774719	-0.990354
Vegfa	4.23335	2.21332		Jun	0.754351	0.888675	1	-0.695766	-0.865203	-1
Jun	3.23743	2.21332		Gpi1	1	0.972901	0.980134	-0.874322	-0.957597	-1
Gpi1	1.54079	2.21332		Gm1840	0.901044	0.900832	1	-0.957148	-1	-0.948438
Gm1840	1.49	2.21332		Egln3	1	0.688551	0.602574	-1	-0.971441	-0.907136
Egln3	3.58235	2.21332		Pfkfb3	1	0.976559	0.614213	-0.905054	-0.950646	-1
Pfkfb3	3.18536	2.21332		P4ha1	1	0.820979	0.613657	-0.963433	-1	-0.778628
P4ha1	4.42823	2.21332		Slc2a1	0.96492	0.67807	1	-0.87218	-1	-0.701892
Slc2a1	5.03222	2.21332		Slc7a3	0.820038	0.752106	1	-1	-0.975901	-0.694274
Slc7a3	2.73544	2.18923		Slc2a3	0.868157	0.599639	1	-1	-0.96289	-0.80414
Slc2a3	3.16334	2.18765		Gm4735	1	0.869271	0.945693	-0.911868	-0.698276	-1
Gm4735	1.66087	2.18765		Gipr	0.887043	1	0.957303	-0.838396	-0.60258	-1
Gipr	2.09386	2.18765		Stc2	1	0.900111	0.615569	-1	-0.957858	-0.805887
Stc2	2.37622	2.18765		Gm13685	0.861071	0.723337	1	-1	-0.990779	-0.981532
Gm13685	1.37796	2.18765		Aldoa	0.993006	0.65823	1	-1	-0.931202	-0.873941
Aldoa	1.81077	2.18765		Eno1; Eno1b	0.946277	0.975078	1	-0.905082	-0.696015	-1
Eno1	1.41528	2.18765		Adm	1	0.704491	0.509336	-1	-0.873016	-0.873985
Adm	4.31192	2.18765		Rasgrf1	0.692399	0.923391	1	-0.945331	-0.883042	-1
Rasgrf1	1.43537	2.18765		Dusp8	0.729619	1	0.88686	-0.791617	-0.979117	-1
Dusp8	1.37466	2.10349		Ddit4	1	0.834723	0.672022	-1	-0.820623	-0.54369
Ddit4	4.83938	2.08009		Igsf9b	0.88932	1	0.555444	-0.897358	-1	-0.946689
Igsf9b	1.66687	2.08009		Gm5537	1	0.794098	0.678418	-0.873604	-1	-0.625074
Gm5537	1.90917	2.05588		Kdm3a	0.904807	1	0.505041	-1	-0.7574	-0.973403
Kdm3a	3.3089	2.03889		Ezh1	1	0.633176	0.904793	-1	-0.799562	-0.914906
Ezh1	1.21019	1.93553		P4ha2	1	0.958048	0.981924	-1	-0.89783	-0.631873
P4ha2	1.07683	1.89095		Ddit3	1	0.673313	0.841109	-0.936766	-1	-0.464614
Ddit3	2.58934	1.83191		Cdkn1c	1	0.612078	0.580295	-1	-0.811018	-0.978858
Cdkn1c	1.13864	1.8277		Ciart	1	0.406004	0.490147	-0.956194	-1	-0.949372
Ciart	1.81558	1.8277		Slc6a9	0.891097	0.518976	1	-0.900942	-1	-0.670254
Slc6a9	1.61421	1.8277		Pgk1	1	0.794247	0.527104	-0.997018	-1	-0.639999
Pgk1	1.72269	1.82485		Dusp16	0.522802	0.776624	1	-0.938799	-1	-0.992218
Dusp16	1.08615	1.82485		Armcx1	0.788695	0.898658	1	-1	-0.658528	-0.997357
Armcx1	1.06828	1.82378		Pgk1-rs7	1	0.764324	0.610957	-0.861233	-1	-0.51023
Pgk1-rs7	1.86469	1.82378		Gm16439	1	0.529332	0.688111	-0.905213	-1	-0.535761
Gm16439	3.55497	1.82378		Fgf11	1	0.814712	0.605321	-0.99911	-1	-0.782636
Fgf11	1.07713	1.82378		Plpp2	1	0.89778	0.918614	-0.594988	-1	-0.428335
Plpp2	1.3519	1.82023		Bnip3	1	0.513136	0.548189	-0.899607	-1	-0.620835
Bnip3	2.65547	1.82023		Pfkl	1	0.800526	0.350697	-1	-0.942989	-0.867532
Pfkl	1.88188	1.8197		Nampt	1	0.649123	0.644897	-1	-0.960936	-0.519831
Nampt	1.99805	1.79725		Gm16103	1	0.608323	0.806577	-0.880241	-1	-0.707817
Gm16103	1.04925	1.79198		Smtnl2	1	0.39025	0.73206	-0.950482	-1	-0.838443
Smtnl2	1.38026	1.77512		Kctd16	0.892341	1	0.521414	-0.635347	-0.961354	-1
Kctd16	1.5118	1.77512		Eprs	1	0.940396	0.418893	-0.764286	-1	-0.924409
Eprs	1.6264	1.77086		Ascc3	0.779068	1	0.293631	-0.90559	-0.981956	-1
Ascc3	1.9493	1.76224		Scaper	0.654257	1	0.534339	-0.678729	-1	-0.863905
Scaper	1.11205	1.75167		Gm23716	1	0.963069	0.651969	-0.81458	-1	-0.518093
Gm23716	1.22483	1.73713		Srf	0.385868	0.575735	1	-0.80182	-0.721783	-1
Srf	1.76616	1.72658		Tpi1	1	0.418834	0.740764	-1	-0.879387	-0.674758
Tpi1	1.37475	1.7254		Prkab2	1	0.612472	0.311159	-0.935529	-1	-0.97276
Prkab2	1.39232	1.7254		Hk2	1	0.782429	0.214176	-0.888239	-0.957087	-1
Hk2	3.78006	1.70975		Snord65; 2410006H16Rik	0.872336	0.843744	1	-0.877727	-1	-0.290574
Snord65; 2410006H16Rik	2.01885	1.7071		Gm8281	0.566417	0.771284	1	-0.948159	-1	-0.602288
Gm8281	1.08631	1.69122		Loxl2; Mir6950; Gm21451	1	0.517226	0.301947	-0.897009	-0.961394	-1
Loxl2; Mir6950; Gm21451	1.40882	1.69122		Slc7a1	1	0.652013	0.312646	-0.789001	-1	-0.696204
Slc7a1	1.97718	1.67395		Nrn1	0.342984	0.291291	1	-0.956955	-1	-0.991831
Nrn1	1.99871	1.67395		Zcchc7	0.524213	1	0.665194	-0.746698	-0.554356	-1
Zcchc7	1.16724	1.67395		Slc4a10	0.958473	1	0.378285	-0.684335	-1	-0.954333
Slc4a10	1.56741	1.67115		Crebzf	0.53826	1	0.738993	-0.8607	-0.546306	-1
Crebzf	1.06711	1.66109		Ldha	1	0.758947	0.373954	-1	-0.897788	-0.669187
Ldha	1.23662	1.66109		Atf4	1	0.484377	0.749796	-1	-0.886121	-0.534622
Atf4	1.2492	1.66109		Snord71	0.473486	1	0.607793	-0.669256	-0.480956	-1
Snord71	2.42609	1.65948		Mrpl45	1	0.590893	0.972936	-1	-0.793086	-0.490507
Mrpl45	1.13831	1.65705		Pdk1	1	0.974664	0.210262	-1	-0.963365	-0.925763
Pdk1	2.23656	1.64356		Ddit3	1	0.497232	0.837081	-1	-0.929645	-0.387935
Ddit3	2.67168	1.64282		Cacng3	0.740036	0.164987	1	-1	-0.955406	-0.970841
Cacng3	1.9448	1.64185		Cnn2	0.610298	0.434458	1	-0.648248	-0.848257	-1
Cnn2	1.03841	1.63115		Rlf	1	0.919893	0.261126	-0.733491	-0.891744	-1
Rlf	2.03358	1.62802		2900055J20Rik	1	0.889166	0.44065	-0.450968	-0.655223	-1
2900055J20Rik	2.31181	1.62249		Gm16379	1	0.626549	0.781025	-0.746509	-1	-0.402187
Gm16379	1.10371	1.61789		Gm23119	0.520498	0.969349	1	-0.453148	-0.48606	-1
Gm23119	1.83954	1.59782		Nxph4	1	0.202493	0.489183	-0.917266	-0.962781	-1
Nxph4	1.47199	1.59781		Snord55	0.39235	1	0.459453	-0.743303	-0.618185	-1
Snord55	1.42342	1.58937		Rnf152	0.986827	1	0.45158	-0.675572	-1	-0.652994
Rnf152	1.01187	1.5647		Iars	1	0.836915	0.194989	-0.921291	-1	-0.709304
Iars	2.32611	1.55726		Akap8l	0.493464	0.729514	1	-0.713546	-0.455061	-1
Akap8l	1.0629	1.54831		Gm8659	0.758943	0.414307	1	-0.728179	-1	-0.426927
Gm8659	1.53763	1.54831		Gm9790	1	0.677114	0.301477	-0.863425	-1	-0.497048
Gm9790	2.43649	1.54366		Nrxn3	0.660422	1	0.315855	-0.524122	-0.861539	-1
Nrxn3	1.65821	1.54325		Fosl2	0.784257	0.703934	1	-0.269913	-0.920804	-1
Fosl2	1.3726	1.52836		Aldh18a1	1	0.763774	0.768635	-1	-0.741288	-0.244247
Aldh18a1	1.07028	1.5113		Slc3a2	0.967393	0.385796	1	-1	-0.979429	-0.458595
Slc3a2	1.61745	1.5015		Herpud1	1	0.391338	0.699784	-1	-0.80514	-0.401322
Herpud1	1.45302	1.4776		Asns	1	0.492148	0.976275	-0.987826	-1	-0.324801
Asns	1.71532	1.46496		H2-K1	1	0.397848	0.510097	-0.853105	-1	-0.49094
H2-K1	1.07439	1.46071		Gm14506	1	0.713824	0.307997	-0.613489	-1	-0.50989
Gm14506	1.54134	1.45945		Gadd45g	0.35318	0.47596	1	-1	-0.524349	-0.690272
Gadd45g	1.33299	1.45562		Ero1l	1	0.508016	0.0210942	-1	-0.968948	-0.947116
Ero1l	3.32897	1.45097		Gm11814	0.846367	0.402343	1	-0.628714	-1	-0.383635
Gm11814	1.42174	1.44059		Ndrg1	1	0.231155	0.550163	-1	-0.802314	-0.70248
Ndrg1	1.05467	1.43804		Ache	1	0.72947	0.607958	-0.791463	-1	-0.215278
Ache	1.42065	1.42951		Tbl2	1	0.290559	0.155726	-1	-0.934379	-0.934696
Tbl2	1.13725	1.42471		Gm5210	0.876977	0.582257	1	-0.490407	-1	-0.255681
Gm5210	1.2406	1.4175		Snord49a	0.0387948	0.734747	1	-0.915858	-1	-0.906829
Snord49a	1.55977	1.4047		Rbm33	0.542509	1	0.885077	-0.363844	-0.374662	-1
Rbm33	1.08691	1.40299		Fam162a	1	0.456948	0.109681	-1	-0.991865	-0.693777
Fam162a	2.26212	1.39865		Egln1	1	0.735575	0.0380015	-0.970395	-1	-0.794448
Egln1	1.9825	1.38916		Sh2d3c	0.233176	0.324118	1	-0.737222	-1	-0.810207
Sh2d3c	1.0419	1.3864		Ier3	1	0.989381	0.089311	-0.805989	-1	-0.942017
Ier3	1.78371	1.38501		Nr4a3	0.214934	0.862789	1	-0.497351	-0.711943	-1
Nr4a3	2.09998	1.36992		Cars	1	0.547716	0.124645	-1	-0.842701	-0.795333
Cars	1.04619	1.36283		Cntnap2	0.672594	1	0.517387	-0.280273	-0.747144	-1
Cntnap2	1.06873	1.36261		Gm23969	0.548827	0.350033	1	-1	-0.354439	-0.77721
Gm23969	1.98985	1.3624		Bhlhe40	1	0.148818	0.308221	-0.859137	-0.810894	-1
Bhlhe40	1.16038	1.35845		Trim66	0.869173	1	0.23679	-0.893164	-1	-0.575926
Trim66	1.13992	1.35617		Figf	1	0.35434	0.132451	-0.776285	-0.860876	-1
Figf	1.28426	1.35028		Gm13549	1	0.399457	0.46072	-0.70435	-1	-0.381684
Gm13549	1.3151	1.34457		Nfil3	0.352205	0.219788	1	-1	-0.96106	-0.675519
Nfil3	1.00088	1.34441		Higd1a	1	0.699804	0.0203257	-0.967084	-1	-0.746742
Higd1a	1.75809	1.32505		Gm8824	1	0.755625	0.847844	-0.535925	-1	-0.11341
Gm8824	1.01054	1.31211		Xpo1	0.718119	1	0.216483	-0.57852	-0.582176	-1
Xpo1	1.09296	1.30751		Mcm5	-1	-0.877637	-0.969858	0.835906	1	0.734787
Mcm5	-2.51684	2.21332		Txnip	-0.984005	-1	-0.722436	1	0.811573	0.88737
Txnip	-3.51926	2.21332		Mlc1	-0.684033	-1	-0.817368	0.863163	0.936952	1
Mlc1	-2.6383	2.21332		Lfng	-0.813873	-0.846614	-1	0.932118	1	0.997067
Lfng	-1.57904	2.21332		Itpa-ps1	-0.918948	-0.879126	-1	0.952639	0.701416	1
Itpa-ps1	-2.08131	2.21332		Itpa	-0.998512	-0.908545	-1	1	0.907724	0.874067
Itpa	-1.49128	2.21332		Cdk2ap1	-1	-0.949187	-0.924277	0.844369	1	0.810706
Cdk2ap1	-1.34716	2.18765		Mfge8	-0.816237	-1	-0.897282	0.616081	0.805828	1
Mfge8	-2.15986	2.18765		Ncaph	-0.777174	-0.766403	-1	0.988057	1	0.867675
Ncaph	-1.44599	2.18765		Fam210b	-0.952241	-0.890112	-1	0.692287	0.665688	1
Fam210b	-1.68823	2.18765		Gm15428	-0.576146	-0.827977	-1	0.923737	0.859611	1
Gm15428	-2.26153	2.18765		Slc35a4	-0.701835	-1	-0.939935	0.843284	1	0.876577
Slc35a4	-1.6065	2.18765		Lpcat1	-0.631181	-0.624472	-1	0.96304	1	0.944099
Lpcat1	-1.88221	2.18765		Tubb2a	-0.698828	-1	-0.849599	0.907948	0.798412	1
Tubb2a	-1.60818	2.18765		Mcm2	-0.872515	-0.663659	-1	0.949498	1	0.715306
Mcm2	-2.27991	2.18765		Kif22	-0.886017	-1	-0.975657	0.952009	0.856374	1
Kif22	-1.27171	2.18765		Gm13167	-0.722545	-0.912652	-1	0.947257	1	0.808174
Gm13167	-1.49258	2.18765		Mcm3	-0.715888	-0.681088	-1	0.943231	1	0.690838
Mcm3	-2.41911	2.18765		Dhfr	-0.978678	-1	-0.946449	1	0.918664	0.591078
Dhfr	-1.78956	2.18765		B4galt5	-0.570436	-0.756524	-1	0.992193	0.855955	1
B4galt5	-2.0208	2.18765		Cenpm	-1	-0.735404	-0.656052	0.96796	1	0.893476
Cenpm	-1.47782	2.18765		Knstrn	-0.778981	-1	-0.831737	0.970896	0.953693	1
Knstrn	-1.21515	2.17697		Fbxw5	-0.782724	-0.712643	-1	1	0.739108	0.939396
Fbxw5	-1.5904	2.17018		Pbk	-0.620176	-1	-0.812616	0.86127	1	0.733351
Pbk	-1.84881	2.1107		Racgap1	-0.831751	-0.807705	-1	0.767905	1	0.958197
Racgap1	-1.28193	2.10349		Fam102a	-1	-0.785204	-0.685914	1	0.761773	0.907106
Fam102a	-1.45388	2.10349		Kpna2	-0.597994	-0.838161	-1	0.703018	1	0.870847
Kpna2	-2.06283	2.08009		Plk1	-0.875252	-0.904711	-1	0.748742	1	0.557328
Plk1	-1.6406	2.08009		Tpx2	-0.937398	-1	-0.945074	0.807526	1	0.576038
Tpx2	-1.45664	2.08009		Cs	-0.768006	-0.895348	-1	1	0.801085	0.805843
Cs	-1.18492	2.06935		Gm13232	-0.633639	-0.927829	-1	0.925569	1	0.81442
Gm13232	-1.47408	2.0481		Cdk2	-0.791671	-1	-0.723497	0.833672	1	0.848068
Cdk2	-1.14676	2.01853		Rrm1	-0.803065	-0.486164	-1	1	0.982166	0.926429
Rrm1	-1.73737	1.99283		Srsf2	-0.871258	-0.877573	-1	0.716411	1	0.581448
Srsf2	-1.38016	1.9876		Deaf1	-0.925059	-1	-0.658395	0.867302	0.919958	1
Deaf1	-1.24238	1.96253		Gm5866	-0.522	-0.864361	-1	0.768237	1	0.848444
Gm5866	-1.96805	1.96253		Slc25a18	-1	-0.793832	-0.559553	1	0.964753	0.9275
Slc25a18	-1.32716	1.95855		Pcx	-0.611791	-0.629439	-1	1	0.907239	0.858729
Pcx	-1.29925	1.95855		H2afx	-0.541438	-0.653129	-1	0.871166	0.700524	1
H2afx	-2.40988	1.95855		Scamp2	-0.810391	-0.596471	-1	0.852106	1	0.938888
Scamp2	-1.27943	1.95855		Rab31	-0.522355	-0.851388	-1	1	0.817044	0.847619
Rab31	-1.60696	1.95855		Fmo1	-0.794022	-0.943627	-1	1	0.774243	0.571481
Fmo1	-1.42255	1.95855		Lbh	-0.735533	-0.847754	-1	1	0.910915	0.589366
Lbh	-1.57726	1.95855		Gm13237	-0.577416	-0.813861	-1	0.949912	1	0.814825
Gm13237	-1.35579	1.95855		Kif20a	-1	-0.907726	-0.880951	0.658201	1	0.651562
Kif20a	-1.13956	1.95855		Uqcrc1	-0.620506	-1	-0.896516	0.849096	1	0.976981
Uqcrc1	-1.2692	1.95855		Gsta4	-0.546225	-1	-0.920326	0.941421	0.912484	1
Gsta4	-1.45557	1.95855		Rlbp1	-0.818099	-1	-0.679324	0.611321	0.64534	1
Rlbp1	-1.72703	1.95855		Arrdc4	-0.901975	-1	-0.783898	1	0.770886	0.84205
Arrdc4	-1.06836	1.95466		Gatad2a	-0.804679	-0.779549	-1	1	0.816243	0.973876
Gatad2a	-1.05692	1.9543		Gldc	-0.522564	-0.729788	-1	1	0.923616	0.872016
Gldc	-1.4016	1.94649		Nuf2	-0.645772	-0.683596	-1	0.760305	0.793841	1
Nuf2	-1.20842	1.94649		Cdc25c	-0.906273	-0.676487	-1	0.695764	1	0.96953
Cdc25c	-1.37307	1.94649		Prc1	-0.901185	-1	-0.835313	0.650146	1	0.720581
Prc1	-1.10904	1.93933		Hist1h3a	-0.76865	-0.894505	-1	0.580076	0.66046	1
Hist1h3a	-1.35947	1.93933		Cenpn	-0.958711	-1	-0.774075	0.738875	1	0.502227
Cenpn	-1.71426	1.93553		Bub1b	-0.915719	-0.806436	-1	0.666496	1	0.918266
Bub1b	-1.13527	1.90201		Exo1	-0.688274	-0.798737	-1	0.95022	1	0.850058
Exo1	-1.04968	1.89863		Uhrf1	-1	-0.96993	-0.862096	0.845451	1	0.526871
Uhrf1	-1.33227	1.89825		Gm5648	-0.722135	-0.494362	-1	0.902602	1	0.90973
Gm5648	-1.34923	1.89825		Tmem127	-0.646699	-0.725632	-1	0.939943	0.94344	1
Tmem127	-1.02047	1.89825		Ccna2	-0.591455	-0.477468	-1	0.850588	0.77968	1
Ccna2	-2.02217	1.88913		Pea15a	-0.689615	-1	-0.95849	0.663406	0.666199	1
Pea15a	-1.30599	1.86583		Gm7324	-0.780634	-0.701659	-1	0.66348	0.743844	1
Gm7324	-1.15698	1.86583		Cenph	-1	-0.622034	-0.939741	0.936914	0.976431	1
Cenph	-1.12613	1.86583		Rpa1	-0.720729	-0.943139	-1	1	0.67747	0.849929
Rpa1	-1.14898	1.85366		Oaz2-ps; LOC102633210	-0.770027	-0.796315	-1	0.993813	0.585075	1
Oaz2-ps; LOC102633210	-1.35256	1.84426		Cdkn2aipnl	-0.513667	-1	-0.838943	0.84978	1	0.931168
Cdkn2aipnl	-1.26274	1.83934		Ttyh2	-0.679362	-1	-0.643363	0.838504	1	0.787531
Ttyh2	-1.04253	1.83934		Fam83d	-0.784019	-1	-0.989805	0.786104	1	0.57708
Fam83d	-1.22184	1.83886		Nes	-0.855444	-0.791235	-1	0.842075	1	0.417445
Nes	-2.08449	1.83191		Dhrs1	-0.621406	-1	-0.750143	0.674637	0.544998	1
Dhrs1	-2.04237	1.83191		Kif23	-0.910654	-0.91546	-1	0.849002	1	0.575666
Kif23	-1.06248	1.83191		Armc6	-0.708144	-0.703376	-1	1	0.906095	0.724322
Armc6	-1.03032	1.83191		Aurkb	-0.938998	-1	-0.564072	1	0.979107	0.79352
Aurkb	-1.32006	1.83191		Stx6	-0.690017	-0.695026	-1	0.661172	0.883538	1
Stx6	-1.12109	1.83191		Cdca7	-0.92816	-0.920176	-1	0.604749	0.789865	1
Cdca7	-1	1.83191		Acsbg1; Gm2069	-0.936916	-1	-0.711292	0.617853	0.709784	1
Acsbg1; Gm2069	-1.18712	1.83191		Gm9774	-0.615655	-0.887304	-1	0.61507	0.978688	1
Gm9774	-1.4892	1.8277		Gm16494	-0.598372	-1	-0.849676	0.670111	0.635138	1
Gm16494	-1.37158	1.8277		AI464131	-0.930227	-0.699705	-1	0.831001	1	0.727088
AI464131	-1.04363	1.8277		Dlx2	-0.898532	-1	-0.613268	0.696989	0.864769	1
Dlx2	-1.17439	1.82485		Bcan	-0.445563	-0.549407	-1	0.781001	0.847262	1
Bcan	-1.85564	1.82485		Ak3	-0.578453	-1	-0.859581	0.823068	0.734841	1
Ak3	-1.15874	1.82485		Ccne2	-0.757061	-1	-0.561832	0.977624	1	0.749743
Ccne2	-1.21269	1.82485		Nusap1	-0.510777	-0.523833	-1	0.904589	0.784575	1
Nusap1	-1.41638	1.82485		Cttn	-0.505721	-0.594307	-1	1	0.884095	0.831455
Cttn	-1.1919	1.82485		Gm13127	-0.61835	-0.556754	-1	0.809566	1	0.709052
Gm13127	-1.26697	1.82485		Dlgap5	-0.917344	-1	-0.65518	0.672288	1	0.640427
Dlgap5	-1.18406	1.82485		Gm12856	-0.96621	-1	-0.623351	0.957799	0.853356	1
Gm12856	-1.07488	1.82485		Gm10357	-0.457231	-1	-0.736458	0.679127	1	0.963308
Gm10357	-1.90501	1.82378		Skp2	-0.443586	-0.565124	-1	1	0.994744	0.889574
Skp2	-1.34911	1.82378		Cdc20	-1	-0.90849	-0.575859	0.651322	1	0.863765
Cdc20	-1.32471	1.82378		Dtl	-1	-0.826412	-0.744515	1	0.977475	0.629748
Dtl	-1.12725	1.82378		Cpt1a	-0.848552	-0.956918	-1	0.756314	0.370267	1
Cpt1a	-1.68231	1.8197		Med25	-0.925386	-1	-0.920771	0.749805	1	0.501233
Med25	-1.06239	1.81266		Hist1h3i	-0.833301	-1	-0.506212	0.887857	0.728531	1
Hist1h3i	-1.23004	1.79198		Pcna	-0.656614	-1	-0.817244	0.570424	0.805969	1
Pcna	-1.18706	1.79198		Rnf122	-0.679637	-0.603078	-1	0.549939	0.862004	1
Rnf122	-1.48832	1.79198		Hist1h2bf	-0.471409	-0.719318	-1	0.906002	0.714127	1
Hist1h2bf	-1.37917	1.79198		Rrm2	-0.424766	-0.450101	-1	1	0.952377	0.770983
Rrm2	-2.79533	1.7868		Kif2c	-0.548854	-0.69387	-1	0.676355	1	0.883818
Kif2c	-1.19867	1.78008		Tcf19	-1	-0.479797	-0.978257	0.903063	0.951624	1
Tcf19	-1.25378	1.78008		Tprgl	-0.545481	-1	-0.837166	0.849553	0.82373	1
Tprgl	-1.00558	1.78008		Nde1	-1	-0.890837	-0.480949	0.941455	1	0.817454
Nde1	-1.227	1.78008		Stom	-0.550099	-1	-0.787216	0.792974	0.573035	1
Stom	-1.46178	1.78008			-0.62175	-1	-0.736487	0.795076	0.454948	1
	-2.01674	1.77512		Hmgb3	-0.449124	-0.740267	-1	0.84457	0.935317	1
Hmgb3	-1.15921	1.77512		Rnf187	-1	-0.905543	-0.881788	0.443322	0.549394	1
Rnf187	-1.16315	1.77512		Sfrp1	-0.633995	-1	-0.577079	1	0.608713	0.653308
Sfrp1	-1.3943	1.77512		Gm8539	-0.589199	-0.877132	-1	1	0.914713	0.743162
Gm8539	-1.02056	1.77512		Mmp14	-0.438963	-0.575476	-1	1	0.963784	0.792968
Mmp14	-1.3631	1.77512		Aldoc	-0.601034	-0.935702	-1	0.513492	1	0.988003
Aldoc	-1.85792	1.77512		4833439L19Rik	-0.541484	-1	-0.45851	0.940649	0.86616	1
4833439L19Rik	-1.12413	1.77512		Cdc45	-0.740844	-1	-0.673814	0.644066	1	0.978176
Cdc45	-1.05926	1.76997		2810417H13Rik	-0.678351	-1	-0.457911	0.817551	1	0.711646
2810417H13Rik	-1.34406	1.76224		Shcbp1	-0.398877	-0.582645	-1	0.961205	1	0.991527
Shcbp1	-1.19975	1.76224		Psmc2	-0.615447	-1	-0.956973	0.810083	0.994044	1
Psmc2	-1.02106	1.76224		Ppm1d	-0.538055	-1	-0.89549	0.891653	0.811499	1
Ppm1d	-1.03657	1.75837		Slc25a5	-0.685081	-0.96172	-1	0.508463	0.605881	1
Slc25a5	-1.28009	1.75792		Acss1	-0.441421	-0.86409	-1	1	0.789975	0.9902
Acss1	-1.28156	1.75634		Lhfp	-0.668467	-0.976594	-1	0.898585	0.406421	1
Lhfp	-2.12204	1.75634		Tmem50b	-0.330807	-0.648663	-1	0.786139	1	0.821228
Tmem50b	-2.04644	1.74834		Ccnb1	-0.402261	-0.575721	-1	0.790359	1	0.844625
Ccnb1	-1.40282	1.7472		Vac14	-1	-0.843805	-0.719686	0.92816	1	0.464414
Vac14	-1.35709	1.74472		Dbnl	-0.428114	-0.568999	-1	1	0.915535	0.966508
Dbnl	-1.08316	1.74388		Tacc3	-1	-0.72732	-0.525572	0.656698	1	0.903676
Tacc3	-1.15354	1.74388		Tubb4b-ps1	-0.512965	-1	-0.802916	1	0.588285	0.76091
Tubb4b-ps1	-1.35494	1.74388		Hmgn2-ps1	-0.585164	-1	-0.737486	0.512954	0.975033	1
Hmgn2-ps1	-1.64392	1.74388		Abhd4	-0.54073	-1	-0.596177	0.840512	0.54814	1
Abhd4	-1.61268	1.74337		2810459M11Rik	-0.949452	-1	-0.803891	1	0.988286	0.571038
2810459M11Rik	-1.02773	1.73381		Hmmr	-0.438267	-0.610028	-1	0.945756	0.870123	1
Hmmr	-1.06557	1.72984		Pgd	-0.678683	-0.94098	-1	0.94467	1	0.509783
Pgd	-1.2894	1.72848		Aurka	-0.695991	-1	-0.998765	0.497997	0.630382	1
Aurka	-1.20401	1.7254		Kif18b	-0.863785	-0.881013	-1	0.837497	1	0.360136
Kif18b	-1.30129	1.72486		Wee1	-0.578428	-0.60604	-1	1	0.746691	0.583687
Wee1	-1.17677	1.72486		Melk	-1	-0.935858	-0.689379	0.483921	1	0.698244
Melk	-1.15782	1.72486		Gbas	-0.417062	-1	-0.953959	1	0.762991	0.945602
Gbas	-1.39866	1.72486		Pcna-ps2	-0.347246	-0.732157	-1	0.80549	0.728431	1
Pcna-ps2	-1.7103	1.72486		Hmgb2	-0.50672	-1	-0.719581	0.676418	1	0.741245
Hmgb2	-1.06176	1.71742		Ctsb	-0.416331	-1	-0.572837	0.901609	0.77633	1
Ctsb	-1.16494	1.70767		Gtf3c6	-0.307808	-0.546543	-1	0.868303	0.890695	1
Gtf3c6	-1.54875	1.70639		Hist1h3e	-0.512362	-1	-0.975508	1	0.573591	0.965475
Hist1h3e	-1.53093	1.70639		Gm13160	-0.58999	-0.530975	-1	1	0.989352	0.657139
Gm13160	-1.12673	1.70639		mt-Ts2; mt-Tl2	-0.494312	-0.809504	-1	1	0.490537	0.9206
mt-Ts2; mt-Tl2	-1.95959	1.70588		Gm10184	-0.339717	-0.434434	-1	0.775429	1	0.880847
Gm10184	-2.44572	1.70362		Ppp1ca	-0.428436	-1	-0.911978	0.765682	0.635318	1
Ppp1ca	-1.59689	1.70362		Ino80c	-0.815887	-0.754731	-1	0.832362	1	0.446515
Ino80c	-1.06081	1.69822		Mcm7; Mir93; Mir25	-1	-0.959592	-0.428311	0.702419	1	0.802536
Mcm7; Mir93; Mir25	-1.38488	1.69622		Pinx1	-0.445976	-0.667236	-1	0.622272	1	0.692216
Pinx1	-1.39932	1.69622		Ckap2l	-0.632201	-0.802758	-1	0.962648	0.567299	1
Ckap2l	-1.07411	1.69622		Hist1h1b	-0.349285	-0.89379	-1	1	0.662524	0.721164
Hist1h1b	-2.82502	1.69622		Ccnf; Mir5134	-0.94769	-1	-0.674617	0.558703	1	0.49812
Ccnf; Mir5134	-1.11871	1.69622		Ect2	-0.818888	-1	-0.737247	0.418631	1	0.527156
Ect2	-1.19618	1.69622		H2afv	-0.463417	-0.653727	-1	0.519694	0.750106	1
H2afv	-1.92512	1.69122		Itgb5	-0.425735	-0.57287	-1	0.74525	0.784771	1
Itgb5	-1.10769	1.69122		Ptbp1	-1	-0.75184	-0.728123	0.886555	1	0.385433
Ptbp1	-1.43103	1.69122		Fam98a	-0.393168	-0.597299	-1	1	0.926627	0.770475
Fam98a	-1.15153	1.69099		Mlst8	-0.440238	-0.70453	-1	0.712163	1	0.666818
Mlst8	-1.17276	1.6891		Mis18bp1	-0.495054	-0.417448	-1	0.887358	1	0.774213
Mis18bp1	-1.09451	1.68577		Dgcr8; Mir1306	-0.635834	-0.570545	-1	0.826457	1	0.54615
Dgcr8; Mir1306	-1.0677	1.68246		Gpd1	-1	-0.91649	-0.838034	0.275506	0.58513	1
Gpd1	-1.59733	1.68021		Adhfe1	-0.632803	-0.919126	-1	1	0.445182	0.980879
Adhfe1	-1.43193	1.67652		Olig2	-0.417741	-0.430462	-1	0.640259	0.872649	1
Olig2	-2.30637	1.67395		Gm10282	-0.39617	-0.980103	-1	0.690184	0.69659	1
Gm10282	-1.68932	1.67395		Gm7125	-0.567096	-1	-0.540138	0.537578	0.781323	1
Gm7125	-1.2664	1.67395		Mcrs1	-0.473225	-0.58673	-1	0.96674	1	0.644572
Mcrs1	-1.18344	1.67395		Chrdl1	-0.615396	-1	-0.549541	1	0.572153	0.882292
Chrdl1	-1.06343	1.67395		Gm6750	-0.482524	-1	-0.663378	0.509905	0.944263	1
Gm6750	-1.74216	1.67395		Ndc80	-0.775834	-0.838179	-1	0.410857	0.775287	1
Ndc80	-1.02049	1.67312		Taf9b	-0.288384	-0.650453	-1	1	0.951227	0.916031
Taf9b	-1.20089	1.67115		Gm15453	-0.728982	-1	-0.364999	0.702709	1	0.857652
Gm15453	-1.23774	1.67115		Gm13597	-0.319555	-1	-0.876338	0.922179	0.898036	1
Gm13597	-1.25486	1.66369		Polr2l	-0.723656	-0.865645	-1	1	0.485281	0.389121
Polr2l	-1.21837	1.66369		Gm12919	-0.715284	-1	-0.926016	0.433421	0.609345	1
Gm12919	-1.04864	1.66303		Gm10259	-0.295567	-0.426719	-1	0.780583	1	0.878106
Gm10259	-2.32459	1.66109		Gm9770	-0.78936	-0.291278	-1	0.879005	1	0.933183
Gm9770	-1.23098	1.66109		Cd24a	-0.465516	-0.981473	-1	0.709814	0.601467	1
Cd24a	-1.3432	1.66109		Vcam1	-0.456115	-1	-0.748101	0.574457	0.642691	1
Vcam1	-1.26405	1.66109		Cirbp	-0.834272	-1	-0.533268	0.795802	1	0.482545
Cirbp	-1.20992	1.66109		Crip2	-0.367086	-1	-0.598726	1	0.754312	0.702684
Crip2	-1.28419	1.66054		Tab1	-0.512373	-0.625567	-1	0.747132	1	0.574094
Tab1	-1.07219	1.65715		1810026J23Rik	-0.633872	-1	-0.814301	0.825158	1	0.451959
1810026J23Rik	-1.06112	1.65692		Wdr46	-0.555401	-1	-0.910476	1	0.529712	0.797572
Wdr46	-1.08054	1.65692		Ppt1	-0.388256	-1	-0.828871	1	0.86741	0.793182
Ppt1	-1.01187	1.65134		Gm10762	-0.702767	-0.629527	-1	0.553337	1	0.427092
Gm10762	-1.2465	1.64618		Rhoa	-0.655689	-0.976993	-1	0.515409	0.469462	1
Rhoa	-1.09912	1.64618		Fkbp9	-0.410933	-1	-0.657142	0.829876	0.628004	1
Fkbp9	-1.16824	1.64522		Mknk2	-0.77156	-0.654901	-1	0.436693	1	0.623299
Mknk2	-1.0737	1.64463		Gm7931	-0.460416	-1	-0.681302	0.493072	0.719372	1
Gm7931	-1.56161	1.64463		Ube2n	-0.342782	-0.884052	-1	0.75949	0.669125	1
Ube2n	-1.59673	1.64356		Arpc5	-0.304956	-0.826549	-1	0.85251	0.806292	1
Arpc5	-1.24597	1.64356		Mid1ip1	-0.633443	-1	-0.420516	0.699731	0.972557	1
Mid1ip1	-1.06788	1.64356		Fbxo9	-0.419742	-0.640154	-1	0.718947	0.671828	1
Fbxo9	-1.04561	1.63643		Slc9a3r1	-0.272245	-0.374547	-1	0.862864	1	0.887386
Slc9a3r1	-1.90099	1.63577		Mfsd2a	-0.331294	-0.445138	-1	0.851011	1	0.689794
Mfsd2a	-1.69337	1.62618		Rnf145	-0.435475	-0.248293	-1	0.985895	0.907508	1
Rnf145	-1.41356	1.62249		Apoe	-0.573486	-1	-0.857895	0.620055	0.356274	1
Apoe	-1.64714	1.61789		Sox2	-0.215006	-0.695825	-1	1	0.938239	0.873361
Sox2	-1.39047	1.61789		Slc48a1	-0.325825	-1	-0.908633	0.996073	0.841885	1
Slc48a1	-1.18198	1.61789		Manbal	-0.485291	-0.739209	-1	0.532839	1	0.663979
Manbal	-1.12369	1.61789		Wbp1	-0.882948	-1	-0.617809	0.401542	0.834337	1
Wbp1	-1.14289	1.61621		Gm10182	-0.385458	-1	-0.842613	0.546047	0.700734	1
Gm10182	-1.60475	1.61114		Tmem254b; Tmem254c; Tmem254a	-0.566291	-1	-0.690804	1	0.51347	0.902972
Tmem254b; Tmem254c; Tmem254a	-1.03623	1.61007		Lxn	-0.403528	-1	-0.441101	0.890104	0.631105	1
Lxn	-1.33512	1.60373		Nrarp	-0.65414	-1	-0.878829	0.383114	0.543564	1
Nrarp	-1.14239	1.6022		Ctps	-0.550001	-0.326823	-1	1	0.880861	0.752041
Ctps	-1.12542	1.60031		Hist1h2bk	-0.490522	-0.603989	-1	1	0.55521	0.572252
Hist1h2bk	-1.17461	1.59975		Gm10349	-0.325833	-0.99394	-1	0.669472	0.804314	1
Gm10349	-1.66867	1.59841		Ict1	-0.316922	-1	-0.904378	0.950797	1	0.814355
Ict1	-1.1763	1.59782		Rtfdc1	-0.225386	-0.720696	-1	0.767383	1	0.891094
Rtfdc1	-1.54853	1.59782		Igsf11	-0.315359	-0.524498	-1	1	0.67728	0.799134
Igsf11	-1.51608	1.59781		Gm9386	-0.229337	-0.751918	-1	0.999191	0.705098	1
Gm9386	-1.91516	1.59781		Tmem254b; Tmem254c; Tmem254a	-0.556829	-1	-0.867073	1	0.469041	0.857214
Tmem254b; Tmem254c; Tmem254a	-1.04668	1.59526		Gm7332	-0.515404	-0.650886	-1	0.53369	0.511032	1
Gm7332	-1.23188	1.59324		Gtpbp1	-0.809746	-1	-0.784025	0.487546	1	0.278134
Gtpbp1	-1.37007	1.59228		Alg3	-0.224272	-0.379475	-1	0.893118	1	0.959146
Alg3	-1.63826	1.59202		Calb2	-0.452071	-0.842122	-1	0.571847	0.709829	1
Calb2	-1.04467	1.58698		Cdk6	-0.689049	-0.702709	-1	1	0.899799	0.368702
Cdk6	-1.19149	1.58497		Slc35b1	-0.265801	-0.371744	-1	0.811832	0.934975	1
Slc35b1	-1.53526	1.58401		Alg14	-0.248183	-0.527448	-1	0.817471	0.735131	1
Alg14	-1.73978	1.58161		N6amt1	-0.845943	-0.930531	-1	1	0.981206	0.291281
N6amt1	-1.24639	1.58052		Hist1h1a	-1	-0.99085	-0.98225	0.780163	0.12417	1
Hist1h1a	-1.90135	1.58052		Swsap1	-0.76671	-0.968709	-1	0.317915	1	0.666923
Swsap1	-1.03861	1.58052		Tmem254b; Tmem254c; Tmem254a	-0.525182	-1	-0.87327	1	0.468736	0.886123
Tmem254b; Tmem254c; Tmem254a	-1.1158	1.57721		2510039O18Rik	-0.652405	-0.876538	-1	0.360313	1	0.519644
2510039O18Rik	-1.14549	1.57568		Pnrc2	-0.361174	-1	-0.666171	0.539047	0.683508	1
Pnrc2	-1.66739	1.57231		Glul; Mir8114	-0.246525	-0.478823	-1	1	0.763118	0.834339
Glul; Mir8114	-1.56129	1.56272		Dbi	-0.226568	-0.758857	-1	1	0.734097	0.820678
Dbi	-1.53831	1.56263		Slc38a3	-0.638872	-1	-0.448511	0.849766	0.476877	1
Slc38a3	-1.25776	1.55726		Mcm6	-0.46686	-0.219318	-1	0.942304	1	0.810573
Mcm6	-1.44981	1.55662		Rab8a	-0.409631	-0.748069	-1	0.524416	1	0.740824
Rab8a	-1.15715	1.55645		Hist2h3c2; Hist2h3b	-0.414465	-1	-0.517419	0.552296	1	0.895276
Hist2h3c2; Hist2h3b	-1.18393	1.55568		Nqo1	-0.633214	-1	-0.916932	1	0.613092	0.298647
Nqo1	-1.33581	1.55338		Atp1a2	-0.275073	-1	-0.941082	1	0.811636	0.866689
Atp1a2	-1.21851	1.54831		Gm12138	-0.200101	-0.651928	-1	0.820525	0.73104	1
Gm12138	-1.7126	1.54831		Srsf6	-0.623222	-0.574021	-1	0.997198	1	0.374007
Srsf6	-1.5569	1.54831		Prpf31	-0.362436	-0.551573	-1	0.980079	1	0.585813
Prpf31	-1.31332	1.54831		Vim	-0.40824	-0.901981	-1	1	0.769132	0.576476
Vim	-1.11871	1.54831		Top2a	-0.389925	-0.26357	-1	1	0.87168	0.775039
Top2a	-1.33004	1.54831		Actl6a	-0.455244	-0.197848	-1	0.87779	0.990796	1
Actl6a	-1.32049	1.54831		Timp2	-0.585184	-0.950839	-1	0.975359	1	0.432237
Timp2	-1.1344	1.54831		Mat2a	-0.411524	-0.210784	-1	0.915592	1	0.73594
Mat2a	-2.56292	1.54831		Hmgn2l6	-0.749895	-1	-0.361557	0.570033	0.667968	1
Hmgn2l6	-1.1794	1.54384		Gm13015	-0.197627	-1	-0.964419	1	0.941722	0.751137
Gm13015	-2.00073	1.54325		Ppih	-0.392866	-0.566381	-1	0.534285	0.729877	1
Ppih	-1.25434	1.54136		Wdr82	-0.236274	-0.475345	-1	0.973623	1	0.882162
Wdr82	-1.06176	1.5376		Snn	-0.578454	-0.905615	-1	0.575952	0.319035	1
Snn	-1.38306	1.53304		Gm12222	-0.495357	-1	-0.919508	0.710615	0.293335	1
Gm12222	-2.43204	1.52836		Gm10705	-0.392254	-0.83132	-1	0.666538	0.536398	1
Gm10705	-1.14363	1.52836		Gm10087	-0.572209	-1	-0.426562	0.862268	0.45149	1
Gm10087	-1.44324	1.52836		Clec2l	-0.346518	-1	-0.901128	0.710151	0.563758	1
Clec2l	-1.37744	1.52836		Trip13	-0.321386	-0.622934	-1	0.951194	1	0.692266
Trip13	-1.01127	1.52516		Cks1b	-0.401609	-0.927103	-1	0.712968	0.601287	1
Cks1b	-1.05718	1.52186		Mis12	-0.309572	-0.6223	-1	0.686634	0.98462	1
Mis12	-1.04877	1.52186		Gstm1	-0.280011	-1	-0.86024	0.961119	0.535514	1
Gstm1	-2.08252	1.52186		Akt2-ps	-0.332767	-1	-0.470319	0.744885	0.685758	1
Akt2-ps	-1.00491	1.52135		Ift27	-0.329594	-1	-0.898881	0.701601	0.819832	1
Ift27	-1.06397	1.51964		Bmp7	-0.592331	-0.957587	-1	1	0.346021	0.475307
Bmp7	-1.26779	1.51896		Ckap2	-0.362917	-0.511927	-1	1	0.759392	0.601781
Ckap2	-1.07324	1.51303		Ykt6	-0.309587	-0.859844	-1	1	0.616904	0.99197
Ykt6	-1.27049	1.51303		Cxx1b	-0.268064	-0.861287	-1	1	0.833273	0.783739
Cxx1b	-1.07647	1.51039		Cecr6	-0.514699	-0.487813	-1	1	0.90286	0.485872
Cecr6	-1.0798	1.50902		Hist1h2bj	-0.279666	-0.55835	-1	1	0.601825	0.787051
Hist1h2bj	-1.42187	1.50676		Pdpn	-0.686307	-1	-0.362164	0.752362	0.439498	1
Pdpn	-1.62603	1.50453		Mfng	-0.98871	-1	-0.529387	0.333002	0.741851	1
Mfng	-1.30088	1.4988		Gm15352	-0.233378	-0.877484	-1	1	0.686263	0.887293
Gm15352	-1.35997	1.49363		Nubp2	-0.162919	-0.705957	-1	0.802533	0.978724	1
Nubp2	-1.24606	1.4929		Tubb4a	-0.629042	-1	-0.292457	1	0.906199	0.556895
Tubb4a	-1.33769	1.48748		Atp6v0a2	-0.315617	-0.245436	-1	0.925123	0.794058	1
Atp6v0a2	-1.224	1.48156		Gm6104	-0.128412	-0.47705	-1	0.847355	0.981757	1
Gm6104	-1.39137	1.46303		Ndufaf4	-0.137602	-0.498456	-1	0.976965	1	0.991792
Ndufaf4	-1.06312	1.46284		Gnai2	-0.442493	-0.79865	-1	0.565566	0.436332	1
Gnai2	-1.0634	1.45602		Nutf2; Nutf2-ps1	-0.202458	-0.679746	-1	0.684222	0.729425	1
Nutf2; Nutf2-ps1	-1.2703	1.45097		Eif3l	-0.486558	-0.690664	-1	0.857812	0.377524	1
Eif3l	-1.10051	1.44457		Plpp3	-0.041434	-0.550007	-1	0.974092	1	0.916982
Plpp3	-1.90251	1.44457		Nt5dc2	-0.661931	-0.7893	-1	0.243213	0.596352	1
Nt5dc2	-1.07768	1.44059		Tpm3-rs7	-0.212427	-0.525912	-1	1	0.714747	0.694078
Tpm3-rs7	-1.29935	1.43804		Mvk	-0.223106	-0.258653	-1	0.920853	1	0.901939
Mvk	-1.03472	1.43174		Mcat	-0.359464	-0.161113	-1	0.839373	0.80566	1
Mcat	-1.52767	1.43142		Pin1	-0.398232	-0.897036	-1	0.524567	0.576168	1
Pin1	-1.00739	1.43078		Carhsp1	-0.462193	-0.733248	-1	0.63938	0.297048	1
Carhsp1	-1.60233	1.42951		Ltv1	-0.287662	-0.450811	-1	0.607814	0.736759	1
Ltv1	-1.1793	1.42881		Gm12345	-0.408622	-0.643572	-1	0.79142	0.416586	1
Gm12345	-1.08363	1.4247		Exosc1	-0.379758	-0.774916	-1	0.435611	0.674953	1
Exosc1	-1.1061	1.42417		Atp6v0e2	-0.505036	-1	-0.214273	1	0.63378	0.950758
Atp6v0e2	-1.29935	1.4175		Bub1	-0.282559	-0.457059	-1	0.94934	0.638699	1
Bub1	-1.01114	1.41045		Gm12184	-0.614106	-0.106137	-1	0.790115	0.810666	1
Gm12184	-1.35091	1.40787		Acot1	-0.266722	-0.894548	-1	0.970327	1	0.473623
Acot1	-1.76953	1.40571		Hepacam	-0.760097	-1	-0.337033	1	0.596287	0.473125
Hepacam	-1.16483	1.40571		Mcm4	-0.29294	-0.281662	-1	1	0.875384	0.611999
Mcm4	-1.7105	1.40288		Rn4.5s	-0.837665	-1	-0.947319	0.721696	0.0603586	1
Rn4.5s	-1.44205	1.40253		Ncapd2	-0.682126	-0.408461	-1	0.618599	1	0.416002
Ncapd2	-1.06874	1.39909		Gm7879; Gm17748	-0.254264	-0.579225	-1	0.552142	0.632083	1
Gm7879; Gm17748	-1.44167	1.39615		Copz1	-0.503804	-1	-0.161648	0.750683	0.816709	1
Copz1	-1.08901	1.38135		Gm5612	-0.691164	-1	-0.548377	0.549443	0.273454	1
Gm5612	-1.16504	1.37411		Gm10145	-0.512341	-0.842431	-1	0.802318	0.224035	1
Gm10145	-1.35723	1.36992		Ap1ar	-0.255106	-0.348369	-1	0.931475	0.658252	1
Ap1ar	-1.02277	1.36927		Cdk4	-0.257835	-0.324031	-1	0.649099	0.717017	1
Cdk4	-1.26641	1.36185		Tmpo	-0.459801	-0.173031	-1	0.721651	0.871546	1
Tmpo	-1.04411	1.36185		Kif11	-0.257583	-0.10288	-1	1	0.965987	0.842463
Kif11	-1.75878	1.3601		Sfxn3	-1	-0.866641	-0.89089	1	0.819442	0.109599
Sfxn3	-1.0803	1.3601		Hist1h2al	-0.131251	-0.408269	-1	0.981421	0.643378	1
Hist1h2al	-2.13772	1.35509		Gm6851	-0.309571	-0.63059	-1	0.5498	0.440096	1
Gm6851	-1.57911	1.35138		Cops8	-0.0371884	-0.551205	-1	0.987762	0.924765	1
Cops8	-1.13988	1.35028		Cyb5b	-0.355257	-1	-0.945929	1	0.945631	0.342155
Cyb5b	-1.63476	1.34554		Ednrb	-0.0471613	-0.416424	-1	1	0.881334	0.801042
Ednrb	-2.01591	1.34186		Gna11	-0.112508	-0.377858	-1	1	0.76462	0.964675
Gna11	-1.26354	1.33456		Pin4	-0.136102	-0.457599	-1	0.811802	0.686041	1
Pin4	-1.29501	1.33176		Srsf1	-0.374699	-0.139216	-1	0.884695	1	0.728616
Srsf1	-1.19391	1.33052		Gm21992	-0.545939	-0.276088	-1	0.72162	1	0.474358
Gm21992	-1.21093	1.32981		Lmnb1	-0.137013	-0.212075	-1	0.994907	1	0.82394
Lmnb1	-1.38944	1.32981		Cdca5	-0.713728	-1	-0.255964	0.473281	1	0.789333
Cdca5	-1.09132	1.32571		Thoc3	-0.0885327	-0.319022	-1	1	0.920643	0.857311
Thoc3	-1.22877	1.32505		Rbmx	-0.969519	-0.174776	-1	0.786105	1	0.639593
Rbmx	-1.2851	1.32312		Gm21992	-0.518205	-0.257617	-1	0.755871	1	0.485149
Gm21992	-1.23205	1.32037		Rhou	-0.262026	-0.440458	-1	1	0.544125	0.581043
Rhou	-1.47483	1.30842		Gm11914	-0.753916	-0.618772	-1	0.160017	1	0.522484
Gm11914	-1.20228	1.30751		Gm2862	-1	-0.774263	-0.00794635	0.904596	0.860108	1
Gm2862	-1.39613	1.30497		Pygb	-0.0945091	-0.177466	-1	1	0.990792	0.961577
Pygb	-1.19764	1.30497		Nek9	-0.235087	-0.170816	-1	1	0.985292	0.729834
Nek9	-1.22767	1.30281		Gm16437	-0.276558	-0.294224	-1	0.965635	0.558056	1
Gm16437	-1.26031	1.30113
TC0800000976.mm.1	-1.20292	1.301
TC0M00000028.mm.1	-1.77406	1.301
TC0600002582.mm.1	-0.64594	1.301
TC1500002003.mm.1	-0.552369	1.301
TC0200004140.mm.1	0.562393	1.30035
TC0300002549.mm.1	-0.958859	1.29942
TC1900000452.mm.1	0.943796	1.29942
TC0300003216.mm.1	-1.58908	1.29942
TC1700000203.mm.1	-1.49648	1.29942
TC0400001101.mm.1	-1.19234	1.29931
TC1100004182.mm.1	-1.11641	1.29736
TC0300001038.mm.1	-0.929515	1.29725
TC1500002342.mm.1	-0.739534	1.29672
TC1900000560.mm.1	-0.517947	1.29654
TC0200002827.mm.1	-0.544028	1.29528
TC0200001770.mm.1	1.87178	1.29485
TC0900003339.mm.1	-0.629377	1.2948
TC1700002186.mm.1	-0.741361	1.29244
TC0800001915.mm.1	0.519827	1.29244
TC0300003013.mm.1	-0.782915	1.29121
TC0200004114.mm.1	-0.693651	1.28917
TC1600001837.mm.1	-0.825116	1.28793
TC1400001442.mm.1	-0.81708	1.28757
TC0100000129.mm.1	-1.32638	1.28743
TC1100001109.mm.1	-0.522524	1.28553
TC1100001467.mm.1	-0.601957	1.28531
TC1000001813.mm.1	0.763934	1.28531
TC0600001155.mm.1	-0.63635	1.28526
TC1900000077.mm.1	-0.695917	1.28526
TC1800001104.mm.1	-1.5404	1.28526
TC0900001850.mm.1	-0.626289	1.28493
TC0400001384.mm.1	-1.29341	1.28485
TC0300001953.mm.1	-0.642337	1.28485
TC0200000535.mm.1	-0.537058	1.28305
TC0500002830.mm.1	-0.831272	1.28305
TC1400002853.mm.1	0.753502	1.28296
TC1600000536.mm.1	-1.43897	1.28231
TC0100003697.mm.1	-0.873093	1.28229
TC0300003176.mm.1	-0.988197	1.27836
TC1100002869.mm.1	-0.581144	1.27824
TC0200005452.mm.1	-0.545827	1.27824
TC0400003331.mm.1	-0.519903	1.27824
TC0600002948.mm.1	-0.691031	1.27824
TC0500002231.mm.1	-0.895227	1.27619
TC0100002640.mm.1	1.42001	1.27619
TC0500000217.mm.1	-0.580273	1.27619
TC0200003186.mm.1	-1.23192	1.27458
TC1500000982.mm.1	-0.495898	1.27345
TC0200000422.mm.1	-0.70959	1.27292
TC0800001233.mm.1	-0.643004	1.27247
TC1700000419.mm.1	0.593083	1.27247
TC0800002945.mm.1	-0.960584	1.27082
TC1000002989.mm.1	-0.806092	1.27082
TC0600003420.mm.1	1.61695	1.27075
TC0300000897.mm.1	-0.508088	1.27057
TC0800002425.mm.1	-0.565953	1.27057
TC1200000828.mm.1	-0.538237	1.27023
TC1000002520.mm.1	-0.858166	1.26847
TC0500002085.mm.1	-1.10067	1.26847
TC0200002577.mm.1	-0.826378	1.26847
TC0900003058.mm.1	-0.859111	1.26818
TC0M00000008.mm.1	-2.86887	1.26814
TC1100000756.mm.1	0.711257	1.2653
TC1200002154.mm.1	-0.596752	1.26465
TC1100004296.mm.1	-1.03941	1.26465
TC0100000792.mm.1	-0.549165	1.26465
TC1200001020.mm.1	-0.663714	1.26454
TC0200005102.mm.1	-1.15761	1.26452
TC1600000938.mm.1	-1.15395	1.26452
TC1700000811.mm.1	-0.933675	1.26452
TC1900000797.mm.1	-0.625689	1.26452
TC0700002697.mm.1	-1.30587	1.26452
TC1700002562.mm.1	-0.768728	1.26452
TC0300000910.mm.1	-0.932776	1.26452
TC0900000819.mm.1	-1.25899	1.26452
TC0X00002867.mm.1	0.637708	1.26452
TC1300000177.mm.1	-1.97272	1.26452
TC0200002196.mm.1	-0.565383	1.26452
TC0X00002393.mm.1	-0.855086	1.26452
TC1500000587.mm.1	-1.07641	1.26452
TC0200003176.mm.1	-0.538732	1.26452
TC0600001425.mm.1	-1.02715	1.26377
TC0200003164.mm.1	0.828943	1.26377
TC1700001602.mm.1	-0.955326	1.26331
TC0500001666.mm.1	-0.543593	1.26292
TC1300000255.mm.1	-0.782877	1.26092
TC1700000997.mm.1	-0.577187	1.26026
TC1100001165.mm.1	-1.42824	1.25992
TC0200001806.mm.1	-0.571156	1.25992
TC0600001266.mm.1	-1.59468	1.2593
TC0700000647.mm.1	-0.843372	1.2593
TC1000002062.mm.1	1.20977	1.25753
TC0700002842.mm.1	0.583359	1.25753
TC0500001806.mm.1	-1.31814	1.25753
TC0700002347.mm.1	0.665485	1.25753
TC0500002178.mm.1	-0.834533	1.25753
TC0200004721.mm.1	-0.627381	1.25702
TC1000000936.mm.1	-1.06781	1.25702
TC1000002583.mm.1	1.30926	1.25702
TC1700000948.mm.1	-0.592707	1.25702
TC0100001712.mm.1	-0.577989	1.25647
TC0300001550.mm.1	-1.01097	1.25647
TC0400002977.mm.1	-0.932989	1.25643
TC1000002248.mm.1	-0.78658	1.25643
TC0900002387.mm.1	-1.41257	1.25563
TC0100002209.mm.1	0.524091	1.2527
TC0100002349.mm.1	1.38534	1.2527
TC0500000717.mm.1	-0.671064	1.2527
TC1700000117.mm.1	0.604881	1.2527
TC0700004515.mm.1	-0.965938	1.2527
TC1500000578.mm.1	-1.87662	1.25205
TC1100003284.mm.1	-1.26302	1.25114
TC1300000534.mm.1	-0.704387	1.25114
TC1400000943.mm.1	-1.06153	1.25103
TC1900000415.mm.1	1.67243	1.25094
TC0400000698.mm.1	-0.811737	1.25011
TC1400002845.mm.1	0.715869	1.24919
TC0400001451.mm.1	-0.581158	1.24861
TC0200004953.mm.1	-0.702167	1.24752
TC0400003998.mm.1	1.29567	1.24752
TC1700001783.mm.1	-0.949269	1.24733
TC0200004302.mm.1	-0.657244	1.24533
TC1600002182.mm.1	-0.507572	1.24455
TC0600002116.mm.1	2.47505	1.24455
TC0100002936.mm.1	-1.3596	1.24354
TC0900002369.mm.1	-0.658552	1.24351
TC0400003669.mm.1	2.86872	1.24269
TC0700000847.mm.1	1.89699	1.24106
TC0900002020.mm.1	-1.00173	1.24102
TC0X00002977.mm.1	0.591896	1.24102
TC1100003299.mm.1	-0.611611	1.24016
TC0800002824.mm.1	-0.695918	1.24012
TC1500000351.mm.1	-1.12619	1.24012
TC1500000677.mm.1	-1.14446	1.24012
TC0600002240.mm.1	1.00954	1.24012
TC1400000016.mm.1	0.673226	1.23953
TC1800000244.mm.1	-0.906828	1.23936
TC1700001628.mm.1	0.782298	1.2382
TC1700001335.mm.1	-1.13638	1.23699
TC0500003449.mm.1	-1.12738	1.23476
TC1700001186.mm.1	-1.33505	1.23415
TC1700001674.mm.1	-0.995074	1.23415
TC1100001692.mm.1	-0.994331	1.23415
TC1900000127.mm.1	-1.14077	1.23361
TC0200000804.mm.1	-0.94847	1.23361
TC0900000504.mm.1	-0.56263	1.2322
TC1300001173.mm.1	0.642396	1.23215
TC0600000637.mm.1	0.652483	1.23211
TC0900000330.mm.1	-0.819903	1.23171
TC0X00003186.mm.1	-1.14876	1.23171
TC0100001937.mm.1	-1.89108	1.23171
TC1000000707.mm.1	-0.677961	1.23171
TC0300003020.mm.1	-1.04194	1.23171
TC0500000366.mm.1	-0.69182	1.23171
TC1100001891.mm.1	-0.768189	1.23171
TC0X00001893.mm.1	-0.657213	1.23171
TC1500000558.mm.1	-0.776548	1.23171
TC1300002131.mm.1	-0.597724	1.23171
TC0900003064.mm.1	-1.55295	1.23171
TC0600000873.mm.1	-1.46341	1.23171
TC0400001246.mm.1	-0.581207	1.23171
TC1000001299.mm.1	1.17681	1.23171
TC1900001677.mm.1	-1.57267	1.23171
TC1100003076.mm.1	-1.2475	1.23171
TC0600002265.mm.1	-1.11278	1.23171
TC0700004132.mm.1	-0.737226	1.23171
TC0600001076.mm.1	-0.999587	1.23171
TC0700002749.mm.1	-0.693828	1.23104
TC0700004429.mm.1	-0.738757	1.22987
TC1400002840.mm.1	0.780101	1.22987
TC1100001783.mm.1	1.91885	1.22987
TC0100000469.mm.1	-0.953631	1.22987
TC0300000929.mm.1	-1.26865	1.22987
TC1000001584.mm.1	-0.514988	1.22987
TC0100000944.mm.1	-0.590461	1.22932
TC1700000896.mm.1	-0.659895	1.22877
TC1400002290.mm.1	-0.606175	1.22877
TC1100002224.mm.1	-0.729195	1.22877
TSUnmapped00000177.mm.1	2.28855	1.2285
TC1900001766.mm.1	-0.728834	1.2285
TC1100001940.mm.1	0.522119	1.2285
TC1100002783.mm.1	-1.40688	1.22738
TC1600001194.mm.1	-0.821371	1.22738
TC0600001380.mm.1	-0.63668	1.22709
TC1400000574.mm.1	-0.615863	1.22651
TC0300000894.mm.1	-0.655706	1.22594
TC1100000573.mm.1	-0.642114	1.22588
TC1400002050.mm.1	-0.852319	1.22508
TC1100002018.mm.1	-0.506919	1.22437
TC1200002434.mm.1	-0.605127	1.22401
TC0100003029.mm.1	-1.36006	1.22391
TC0700004281.mm.1	1.31202	1.22391
TC0600001257.mm.1	-0.749515	1.22341
TC0600000328.mm.1	-0.562123	1.22341
TC0400003344.mm.1	-0.769161	1.22341
TC0700004321.mm.1	-0.760464	1.22341
TC1700002339.mm.1	-0.854758	1.22284
TC1200000829.mm.1	-0.532994	1.22284
TC0300001795.mm.1	0.637773	1.22284
TC1000003228.mm.1	-1.04187	1.22256
TC0700004569.mm.1	1.3873	1.2218
TC0900002156.mm.1	-0.601333	1.22167
TC0500001692.mm.1	-0.962006	1.22167
TC0100003280.mm.1	-0.836877	1.22102
TC0700002918.mm.1	-2.01338	1.22095
TC1100001164.mm.1	-0.602305	1.22095
TC1100001729.mm.1	-1.64376	1.2206
TC1200001164.mm.1	0.896949	1.21895
TC0600002903.mm.1	-0.738061	1.21895
TC0400002854.mm.1	-0.720468	1.21852
TC1100002087.mm.1	-0.601037	1.21852
TC1600000436.mm.1	-0.632377	1.21633
TC0900000825.mm.1	-0.949172	1.21633
TC0400002339.mm.1	-0.690718	1.21502
TC0800000791.mm.1	-0.484696	1.21502
TC1000001701.mm.1	-0.604494	1.21502
TC0500001719.mm.1	-0.79031	1.21471
TC1900001603.mm.1	-0.644952	1.2143
TC0800002486.mm.1	0.530978	1.21332
TC1000000830.mm.1	-0.912902	1.21241
TC0300001984.mm.1	-0.798922	1.21241
TC0400001336.mm.1	-2.33682	1.21174
TC1400000945.mm.1	-0.927032	1.21127
TC1100002091.mm.1	0.603035	1.2111
TC0100003506.mm.1	1.01794	1.21024
TC0700001620.mm.1	0.719591	1.20988
TC0500003051.mm.1	-0.990608	1.20988
TC1400000996.mm.1	-0.939124	1.20988
TC0200001448.mm.1	-1.02493	1.20966
TC1100004127.mm.1	1.21303	1.20858
TC1300001877.mm.1	-0.840989	1.20793
TC1100000407.mm.1	-0.78046	1.20631
TC0500002947.mm.1	-0.935107	1.20628
TC1300000660.mm.1	-0.726357	1.20477
TC1600000667.mm.1	-0.952331	1.20425
TC1200001450.mm.1	-0.498353	1.2034
TC0300000961.mm.1	0.485926	1.20291
TC0500003064.mm.1	-0.749112	1.20291
TC0400001255.mm.1	-0.58476	1.20291
TC1400001942.mm.1	-1.44967	1.20242
TC1300002547.mm.1	-0.679457	1.2024
TC0700001888.mm.1	-0.48994	1.20232
TC1900001037.mm.1	-0.771783	1.20189
TC0600002519.mm.1	0.730683	1.20166
TC0400004075.mm.1	-0.828706	1.2016
TC1400000747.mm.1	-0.672369	1.2016
TC0800000123.mm.1	-0.889279	1.20141
TC0400003609.mm.1	-0.545534	1.20141
TC1400000326.mm.1	-0.610358	1.20141
TC1000001566.mm.1	1.01459	1.20141
TC1200002120.mm.1	-0.770613	1.2013
TC1700000383.mm.1	-0.541776	1.2013
TC1400002864.mm.1	-0.63446	1.2013
TC0400001437.mm.1	-1.08422	1.20093
TC1400001404.mm.1	0.823741	1.20093
TC0200002532.mm.1	-0.978827	1.20093
TC0100003055.mm.1	-0.798826	1.20042
TC1200001280.mm.1	0.498863	1.20042
TC0200003135.mm.1	-0.997906	1.20042
TC0300003246.mm.1	-0.759332	1.19809
TC0600002635.mm.1	-1.91178	1.19763
TC1900001270.mm.1	-1.01471	1.19681
TC0400000207.mm.1	-0.480881	1.19638
TC0X00003168.mm.1	-0.638094	1.19605
TC0300000714.mm.1	-0.508655	1.19497
TC0700001152.mm.1	-0.588883	1.19497
TC0100000286.mm.1	-0.881716	1.19467
TC0500002183.mm.1	-0.608809	1.19467
TC0700000225.mm.1	-0.838411	1.19423
TC1300002059.mm.1	-0.592515	1.19423
TC0100002383.mm.1	-0.879669	1.19334
TC0600003428.mm.1	0.469746	1.19288
TC1700001606.mm.1	-0.754135	1.19288
TC0900001785.mm.1	-0.573593	1.19204
TC0500000297.mm.1	-1.19197	1.19186
TSUnmapped00000171.mm.1	1.81522	1.19176
TSUnmapped00000185.mm.1	1.81522	1.19176
TC1100000712.mm.1	-0.664623	1.19077
TC0300001127.mm.1	-0.9119	1.19077
TC1100000647.mm.1	-0.857405	1.19077
TC0X00001150.mm.1	-1.29489	1.19063
TC0400001137.mm.1	-0.533516	1.19063
TC0400002124.mm.1	-0.566259	1.19063
TC1100000754.mm.1	-0.710202	1.19063
TC0900002799.mm.1	1.09166	1.19063
TC0300002718.mm.1	-0.550278	1.19004
TC1900000941.mm.1	-1.04885	1.18872
TC1300000033.mm.1	-0.928148	1.18872
TC1800001461.mm.1	-0.907679	1.18787
TC0100003051.mm.1	-1.18014	1.18768
TC1100001644.mm.1	0.450604	1.18768
TC0800003059.mm.1	1.4019	1.18768
TC0400001038.mm.1	-0.986942	1.18752
TC0200000114.mm.1	0.758927	1.18742
TC0200002275.mm.1	-0.610521	1.18615
TC0400001359.mm.1	-0.47906	1.1841
TC1100003107.mm.1	-0.635182	1.18308
TC0500002077.mm.1	-0.664463	1.18308
TC0400003708.mm.1	-0.631969	1.18251
TC0600003107.mm.1	0.46859	1.18251
TC1300002624.mm.1	-1.15404	1.18211
TC1900000104.mm.1	-0.852665	1.18211
TC1800000306.mm.1	-0.959774	1.18211
TC0Y00000126.mm.1	0.62642	1.18211
TC1600001373.mm.1	-1.42132	1.18211
TC1200002267.mm.1	-0.746057	1.182
TC0X00002853.mm.1	-0.680671	1.18188
TC0500001767.mm.1	-0.513527	1.18188
TC0300002508.mm.1	1.73166	1.18188
TC1400000575.mm.1	-0.583734	1.18108
TC0400000419.mm.1	0.59581	1.17926
TC1500001214.mm.1	1.15524	1.17802
TC1700000336.mm.1	-0.683962	1.17794
TC0200003455.mm.1	-0.901361	1.17716
TC0300000953.mm.1	-0.78584	1.17514
TC1500001705.mm.1	-0.741565	1.17514
TC0700004361.mm.1	-0.527399	1.17514
TC0600002798.mm.1	1.18429	1.17503
TC0500003554.mm.1	-0.708843	1.17373
TC1400002846.mm.1	0.81183	1.17326
TC0700000465.mm.1	-0.543902	1.17326
TC1100000101.mm.1	-0.531492	1.17326
TC0500001528.mm.1	-0.58788	1.17326
TC1100001529.mm.1	-0.632524	1.17232
TC0100003300.mm.1	-0.653984	1.17194
TC0200004913.mm.1	-0.46321	1.17107
TC1700000662.mm.1	-0.479265	1.17107
TC0400002110.mm.1	0.467848	1.17107
TC0400002791.mm.1	-0.641688	1.17107
TC0700002053.mm.1	-0.626673	1.17107
TC1400002146.mm.1	-1.28094	1.17107
TC1400002713.mm.1	-0.71302	1.17081
TC0300002760.mm.1	-0.878841	1.16977
TC0800002153.mm.1	1.05985	1.16968
TC0800002869.mm.1	-0.623716	1.16968
TC1000000789.mm.1	0.457781	1.16958
TC1000002236.mm.1	0.474525	1.16958
TC0900002489.mm.1	-0.4772	1.16958
TC0500001577.mm.1	-0.457643	1.16915
TC0400001469.mm.1	-0.959542	1.16849
TC0400000007.mm.1	-0.651092	1.16777
TC0700002964.mm.1	-0.580747	1.16777
TC1000002668.mm.1	-0.536485	1.16777
TC1100001206.mm.1	-0.485072	1.16707
TC1000001684.mm.1	1.12556	1.16707
TC0400004120.mm.1	-0.812433	1.16707
TC0400000447.mm.1	-0.946558	1.16707
TC1900000078.mm.1	-0.822803	1.16707
TC1400000246.mm.1	-0.750346	1.1668
TC1700000955.mm.1	0.89981	1.1668
TC0100002647.mm.1	-1.18047	1.1668
TC0700001443.mm.1	-0.506381	1.16625
TC0X00002241.mm.1	-0.672176	1.16611
TC0800000201.mm.1	1.53671	1.16528
TC1200002364.mm.1	0.476224	1.16528
TC0X00002737.mm.1	-1.45438	1.16366
TC1000002437.mm.1	0.466903	1.16324
TC0800001093.mm.1	-1.50931	1.16122
TC0X00002286.mm.1	-1.01831	1.16112
TC1700002189.mm.1	-0.513951	1.16112
TC0700003989.mm.1	-0.67307	1.16055
TC0600001296.mm.1	-0.556891	1.16055
TC1000000933.mm.1	-1.08007	1.16002
TC1300001558.mm.1	-1.741	1.15936
TC0900002638.mm.1	-0.741545	1.15861
TC1100003688.mm.1	0.802675	1.15861
TC1000000885.mm.1	1.60729	1.15837
TC0500003108.mm.1	-0.724154	1.15837
TC1000002388.mm.1	0.851713	1.15837
TC0200001819.mm.1	-0.512794	1.15715
TC1900000212.mm.1	-0.630851	1.15715
TC0400001534.mm.1	-1.44908	1.15715
TC0900002944.mm.1	0.623033	1.15715
TC1300001568.mm.1	-2.36565	1.15715
TC1800000092.mm.1	-0.512482	1.1537
TC1400000029.mm.1	0.730486	1.15194
TC0700004328.mm.1	-0.448487	1.15194
TC0100000260.mm.1	-0.829658	1.15161
TC0300002470.mm.1	-0.794585	1.1516
TC1900001545.mm.1	-1.05438	1.15001
TC0800000895.mm.1	1.49077	1.15001
TC1900001207.mm.1	-0.90506	1.15001
TC0800001740.mm.1	-0.7242	1.14949
TC0800001493.mm.1	-0.481997	1.14835
TC1300000958.mm.1	1.71439	1.14722
TC1600000441.mm.1	-0.844186	1.14722
TC0100001208.mm.1	-0.524118	1.14722
TC0700001584.mm.1	-1.36878	1.14558
TC0600001736.mm.1	-0.765566	1.14558
TC0400000133.mm.1	-1.01539	1.14472
TC0200002013.mm.1	-0.891254	1.1447
TC0800000759.mm.1	-0.52778	1.1447
TC0700002028.mm.1	-0.597074	1.1447
TC0100000790.mm.1	-0.674216	1.1447
TC1600002181.mm.1	-0.710897	1.1447
TC1600001151.mm.1	-0.923091	1.1447
TC1800000259.mm.1	-1.44903	1.14266
TC0700002775.mm.1	-0.795374	1.14105
TC1700002152.mm.1	0.513727	1.14105
TC1200001138.mm.1	0.952773	1.1408
TC0800003031.mm.1	-0.885996	1.14062
TC0600002305.mm.1	-1.46647	1.14001
TC1500001450.mm.1	-1.09874	1.13946
TC0500003532.mm.1	-1.17249	1.13847
TC0700004655.mm.1	-0.515458	1.13673
TC0200001359.mm.1	-0.68947	1.13673
TC1900001447.mm.1	-0.645191	1.13654
TC0700004545.mm.1	-0.511733	1.1362
TC0200005314.mm.1	0.780005	1.13536
TC0700004489.mm.1	-0.54456	1.13483
TC0600002935.mm.1	-0.956228	1.13477
TC0500000938.mm.1	-1.32232	1.13462
TC0300002955.mm.1	-0.863642	1.13367
TC0300000880.mm.1	0.724077	1.13335
TC1500000235.mm.1	-0.625387	1.13335
TC0100000523.mm.1	0.728696	1.13335
TC1300000246.mm.1	-0.888253	1.13335
TC1000001542.mm.1	-0.774656	1.13335
TC1100004232.mm.1	-0.468411	1.13335
TC1300002075.mm.1	-0.486048	1.13335
TC1700001876.mm.1	-0.627166	1.13335
TC1900000777.mm.1	-0.612795	1.13335
TC0400001596.mm.1	-0.543635	1.13235
TC0100002359.mm.1	-1.80633	1.13195
TC0X00000445.mm.1	-1.21591	1.13188
TC1600001379.mm.1	-0.804778	1.13187
TC0300001398.mm.1	-0.731341	1.13187
TC0200004896.mm.1	0.70925	1.1317
TC0600002002.mm.1	-0.567388	1.1317
TC0100003639.mm.1	-0.434374	1.13062
TC1000002632.mm.1	-1.99144	1.12872
TC0800001116.mm.1	-0.721986	1.1278
TC0600002648.mm.1	-0.900095	1.1278
TC1200000675.mm.1	-0.788184	1.1278
TC1200000114.mm.1	-1.71974	1.12704
TC0700002426.mm.1	-1.13919	1.12704
TC0400003490.mm.1	-0.439564	1.12639
TC0100001381.mm.1	-0.872395	1.12639
TC1000002054.mm.1	-0.481342	1.12406
TC0200002974.mm.1	-0.7183	1.12304
TC0100003870.mm.1	-0.485314	1.12304
TC1800001660.mm.1	-0.585389	1.12221
TC1600000329.mm.1	0.504273	1.12183
TC0100001010.mm.1	-0.905792	1.12143
TC1200001460.mm.1	0.797918	1.12143
TC1100002967.mm.1	-0.593043	1.12101
TC0900001665.mm.1	-0.813213	1.12101
TC0400003633.mm.1	-0.494864	1.12101
TC0600002977.mm.1	-0.52512	1.12082
TC1200000563.mm.1	-0.735712	1.11905
TC0200004565.mm.1	-0.465034	1.11879
TC1700000835.mm.1	-1.62699	1.11736
TC0300001587.mm.1	-0.609634	1.11725
TC0500002926.mm.1	-0.523956	1.11725
TC1000000590.mm.1	-0.817254	1.11725
TC1400001064.mm.1	-0.621944	1.11725
TC1100004076.mm.1	-0.75173	1.11725
TC0300000168.mm.1	-0.616634	1.11725
TC1300001835.mm.1	-1.0766	1.11649
TC0300001453.mm.1	0.586624	1.11509
TC0X00001801.mm.1	-0.52614	1.11499
TC0900001386.mm.1	-0.65324	1.11462
TC0200002530.mm.1	-0.535193	1.11307
TC1700002781.mm.1	0.889451	1.11291
TC1300001555.mm.1	-1.86259	1.11291
TC0800002011.mm.1	-1.33274	1.11276
TC0400004190.mm.1	-0.533827	1.11256
TC1800001246.mm.1	-1.23123	1.11256
TC0300000309.mm.1	0.994796	1.11081
TC0400001544.mm.1	-0.863734	1.11081
TC0M00000020.mm.1	-1.47848	1.11081
TC0700001810.mm.1	-0.8909	1.11081
TC0200000994.mm.1	0.798868	1.11004
TC0300000555.mm.1	-1.35421	1.10711
TC1600001390.mm.1	-0.675044	1.10687
TC1000002170.mm.1	-0.470123	1.10687
TC0100003715.mm.1	-0.831137	1.10687
TC1500001927.mm.1	-0.794049	1.10687
TC0200003141.mm.1	-0.709073	1.10629
TC0100002420.mm.1	-1.21713	1.10623
TC0200005140.mm.1	-0.662887	1.10588
TC1400002059.mm.1	-0.456634	1.10588
TC0X00003108.mm.1	-0.41931	1.10588
TC1900000050.mm.1	-0.576093	1.10567
TC0300003165.mm.1	-1.04787	1.10551
TC0500001268.mm.1	-0.65231	1.10525
TC1100001155.mm.1	-0.500711	1.105
TC0700001646.mm.1	-0.627335	1.105
TC1700000711.mm.1	-1.15207	1.105
TC0400003452.mm.1	1.39685	1.105
TC0900001038.mm.1	-1.10041	1.10464
TC0500001253.mm.1	-1.32703	1.10464
TC1400001599.mm.1	-0.797719	1.1046
TC1500001831.mm.1	-0.641472	1.10434
TC0200005033.mm.1	0.777694	1.10392
TC1500000142.mm.1	0.478774	1.10304
TC0800001182.mm.1	-0.543118	1.10269
TC1600000475.mm.1	-0.804509	1.10143
TC0800001488.mm.1	-0.55184	1.10143
TC1900001454.mm.1	-0.877967	1.10142
TC1100002600.mm.1	-0.587804	1.10142
TC1600001395.mm.1	-0.532275	1.10138
TC0800003226.mm.1	-0.6096	1.10138
TC1000001840.mm.1	-0.474699	1.1004
TC0900003062.mm.1	-0.873412	1.1004
TC0900002106.mm.1	-0.583335	1.10029
TC1700002208.mm.1	-0.84493	1.10029
TC0700003743.mm.1	-0.647054	1.10029
TC0400002102.mm.1	-0.425618	1.10029
TC1600001810.mm.1	1.4351	1.09906
TC1600000443.mm.1	-0.51693	1.09879
TC1500000562.mm.1	0.769176	1.09864
TC1100004147.mm.1	-0.698598	1.09833
TC0200004631.mm.1	-0.616595	1.09685
TC1700002366.mm.1	0.465149	1.09685
TC1700002809.mm.1	-0.555066	1.09685
TC0800000126.mm.1	-0.972446	1.09685
TC0800000926.mm.1	-0.518912	1.09685
TC1600001308.mm.1	-0.418645	1.09685
TC1300001457.mm.1	-0.78796	1.09685
TC1200000274.mm.1	0.609251	1.09685
TC1000000540.mm.1	-0.987984	1.09685
TC0900002039.mm.1	-1.12386	1.09637
TC0500003635.mm.1	-0.759949	1.09593
TC1700002808.mm.1	-0.90648	1.09593
TC1200001438.mm.1	-1.98897	1.09593
TC1700001621.mm.1	-0.447766	1.09459
TC1100002489.mm.1	0.414238	1.09459
TC1300002462.mm.1	-0.847624	1.09459
TC0X00002757.mm.1	0.486575	1.09459
TC0400001925.mm.1	-0.609217	1.09446
TC0300000054.mm.1	1.07958	1.09265
TC1300002283.mm.1	-1.05507	1.09214
TC1600001477.mm.1	-0.485464	1.09207
TC1100000984.mm.1	-1.02907	1.08961
TC1500001183.mm.1	-0.742862	1.08961
TC0300000935.mm.1	-0.6394	1.08961
TC0200003512.mm.1	-0.774088	1.08961
TC0100000916.mm.1	-0.902639	1.08961
TC0200001290.mm.1	-0.53836	1.08961
TC0300000817.mm.1	1.2825	1.08961
TC0400002007.mm.1	-0.555132	1.08961
TC0400004147.mm.1	0.508877	1.08957
TC1500001133.mm.1	-0.539126	1.08957
TC1300000258.mm.1	0.816258	1.08934
TC0900003299.mm.1	-0.456421	1.08934
TC1600000305.mm.1	0.984055	1.08916
TC0400000303.mm.1	-0.948901	1.08914
TC1000000527.mm.1	0.529455	1.08889
TC0900001787.mm.1	2.04977	1.08768
TC0700003488.mm.1	0.732616	1.08768
TC0900002380.mm.1	0.71854	1.08767
TC0500001219.mm.1	-0.583126	1.08767
TC1600001191.mm.1	-1.15041	1.08721
TC1000000409.mm.1	-0.549527	1.08582
TC1100003538.mm.1	-0.412962	1.08555
TC1000001686.mm.1	-0.481762	1.08513
TC1300000268.mm.1	-0.575135	1.08441
TC1800001632.mm.1	-0.765886	1.08387
TSUnmapped00000009.mm.1	-1.04937	1.08363
TC0X00002100.mm.1	0.737862	1.08363
TC0100001493.mm.1	-0.426584	1.08363
TC0X00000479.mm.1	-0.900032	1.08363
TC1800000833.mm.1	-0.465956	1.08346
TC1000001022.mm.1	-0.554507	1.08298
TC1300001565.mm.1	-0.500855	1.08273
TC0500002818.mm.1	0.744045	1.08254
TC1100003567.mm.1	-0.61811	1.08254
TC1500002348.mm.1	-0.806551	1.08254
TC0800001647.mm.1	0.622298	1.08254
TC0800000786.mm.1	-1.15537	1.08254
TC1500002291.mm.1	-0.524051	1.08235
TC1200001064.mm.1	-0.964632	1.08213
TC0X00000958.mm.1	-0.970902	1.08189
TC1500001389.mm.1	-0.566107	1.08154
TC1400002061.mm.1	-1.43398	1.08139
TC0400003578.mm.1	-0.687105	1.0804
TC0900000863.mm.1	-0.884482	1.08031
TC0600000265.mm.1	0.477725	1.08018
TC0800002157.mm.1	1.08264	1.07851
TC0600002807.mm.1	1.00239	1.07851
TC0900000126.mm.1	-0.583677	1.07851
TC1300002310.mm.1	-0.409889	1.07851
TC1000001780.mm.1	1.02034	1.07807
TC1100000629.mm.1	0.632251	1.07781
TC0X00003271.mm.1	-1.08316	1.07748
TC1300001012.mm.1	-0.737897	1.07715
TC0200000843.mm.1	-0.77192	1.07541
TC1500001612.mm.1	-0.464189	1.07429
TC0700002923.mm.1	-0.576021	1.07395
TC1800001338.mm.1	-0.94083	1.07395
TC0400001722.mm.1	-0.701322	1.07395
TC1900001569.mm.1	-0.755858	1.07395
TC1100002863.mm.1	-0.75465	1.07352
TC1700001390.mm.1	-1.02961	1.07352
TC0700000296.mm.1	-0.470363	1.07351
TC1900000700.mm.1	-0.52017	1.07076
TC1700000584.mm.1	0.735739	1.07065
TC0700002919.mm.1	0.712873	1.07065
TC1900000165.mm.1	-0.628949	1.07065
TC0X00002706.mm.1	-0.416107	1.0705
TC1000002988.mm.1	-0.668406	1.07036
TC0400002080.mm.1	-0.756476	1.06943
TC0600002484.mm.1	-0.497276	1.06943
TC0100002606.mm.1	0.499629	1.06943
TC1300002337.mm.1	-0.477395	1.0691
TC0100001606.mm.1	-0.627571	1.06876
TC0600002518.mm.1	-1.07502	1.06876
TC0900002735.mm.1	0.572465	1.06849
TC0400004158.mm.1	-0.63647	1.06778
TC1500000585.mm.1	-0.453323	1.06751
TC0200003759.mm.1	-0.471018	1.06653
TC1700000706.mm.1	-0.629157	1.06507
TC1100000686.mm.1	0.444051	1.06471
TC0300000778.mm.1	-0.657002	1.06311
TC1500000784.mm.1	-0.74578	1.06311
TC1100003855.mm.1	-0.595246	1.06311
TC0100002353.mm.1	0.714652	1.06311
TC0X00000213.mm.1	-0.565391	1.06311
TC1400001338.mm.1	-0.488047	1.06311
TC0200002594.mm.1	0.414602	1.06243
TC0200000712.mm.1	0.451893	1.0609
TC0700004148.mm.1	-0.592089	1.06086
TC1300000250.mm.1	-1.08743	1.05988
TC0600000242.mm.1	-0.777761	1.05925
TC0700000412.mm.1	0.620037	1.05925
TC0200003704.mm.1	-0.867511	1.05841
TC0500002237.mm.1	1.22129	1.05839
TC0400000526.mm.1	0.496867	1.05836
TC0400001374.mm.1	-1.30059	1.05836
TC0500003477.mm.1	-0.550336	1.05823
TC0X00001531.mm.1	1.08628	1.05823
TC1600000466.mm.1	-0.917661	1.05547
TC1600001939.mm.1	0.615336	1.05547
TC1500001846.mm.1	0.593516	1.0547
TC1100002695.mm.1	-0.483527	1.05395
TC0900001236.mm.1	-0.986667	1.05367
TC0200000923.mm.1	-0.430946	1.05367
TC0800002122.mm.1	0.823282	1.05194
TC0600001917.mm.1	-0.812571	1.05194
TC0300000343.mm.1	1.48626	1.05126
TC0500002993.mm.1	-0.418456	1.05124
TC1300001395.mm.1	1.77783	1.04971
TC0800000394.mm.1	-0.855983	1.0485
TC1100002121.mm.1	-0.616967	1.0485
TC0700001534.mm.1	-1.16369	1.04811
TC0400003664.mm.1	1.79911	1.04811
TC1700002185.mm.1	-0.592438	1.04811
TC1100003610.mm.1	-0.920144	1.04785
TC1800001590.mm.1	2.54446	1.04673
TC1500002166.mm.1	-0.425933	1.04673
TC0X00001856.mm.1	-1.12393	1.0462
TC1200001822.mm.1	0.632977	1.04598
TC0700003608.mm.1	0.503086	1.04552
TC0X00000735.mm.1	-0.43751	1.04537
TC0200001756.mm.1	-0.992016	1.04537
TC0100001431.mm.1	-1.12069	1.04482
TC1400001993.mm.1	-0.492382	1.04482
TC0200001366.mm.1	-0.382842	1.04481
TC0500002297.mm.1	-0.515044	1.04431
TC0X00002787.mm.1	0.995147	1.04431
TC0300002161.mm.1	-0.981373	1.04429
TC0400003451.mm.1	-0.490361	1.04414
TC0200002876.mm.1	0.757341	1.04407
TC1100003318.mm.1	1.31653	1.04364
TC1400000006.mm.1	0.524687	1.0435
TC0200004307.mm.1	0.9233	1.0435
TC0900001164.mm.1	-0.580474	1.0435
TC0300001261.mm.1	-0.592506	1.0425
TC0500000047.mm.1	0.663313	1.04199
TC1500001965.mm.1	-0.458166	1.04199
TC0200005508.mm.1	-0.623515	1.04133
TC0300000996.mm.1	0.864188	1.04133
TC0700001737.mm.1	-0.724535	1.04133
TC0900000476.mm.1	1.42172	1.03914
TC0600002681.mm.1	-0.670521	1.03763
TC1500001568.mm.1	-0.689089	1.03739
TC0500003245.mm.1	-0.628505	1.03735
TC1700001420.mm.1	1.09374	1.03735
TC0800003024.mm.1	-0.62518	1.0369
TC0600000830.mm.1	-0.398867	1.0369
TSUnmapped00000176.mm.1	2.49737	1.03621
TC0800001477.mm.1	1.05039	1.03602
TC0700002639.mm.1	-0.588696	1.03602
TC0900001905.mm.1	-1.11726	1.03521
TC0600000871.mm.1	-1.23516	1.03437
TC0500003734.mm.1	-0.834202	1.03308
TC0400001259.mm.1	-0.999942	1.03308
TC1900001118.mm.1	-0.578804	1.03277
TC0100001575.mm.1	1.79816	1.03277
TC0500001620.mm.1	0.453404	1.03181
TC0200002411.mm.1	-0.476702	1.03147
TC0500000285.mm.1	-0.479682	1.03073
TC0X00002158.mm.1	0.435024	1.03061
TC1000001716.mm.1	-0.702997	1.02892
TC1500002111.mm.1	-1.05748	1.02891
TC0400002846.mm.1	0.406753	1.02877
TC0X00001594.mm.1	-0.837402	1.02877
TC1500001958.mm.1	0.608866	1.02862
TC0600002586.mm.1	0.459314	1.02862
TC0800001884.mm.1	-1.16559	1.02862
TC0800002110.mm.1	0.717658	1.0286
TC0500000709.mm.1	-1.02493	1.0286
TC0700001827.mm.1	-0.650303	1.02843
TC1100000038.mm.1	-0.416353	1.02843
TC0X00002325.mm.1	-0.527574	1.02843
TC0700000087.mm.1	0.504177	1.02843
TC1500000358.mm.1	0.777043	1.02817
TC1100000027.mm.1	0.908399	1.02817
TC1700001693.mm.1	-0.44842	1.02817
TC1700001155.mm.1	0.62515	1.02799
TC1800000498.mm.1	0.800248	1.02798
TC0600001370.mm.1	-0.700338	1.02748
TC0X00003093.mm.1	0.58857	1.02714
TC0500001931.mm.1	-0.452528	1.02587
TC0500003723.mm.1	-0.732877	1.02587
TC0X00002504.mm.1	-0.52752	1.02587
TC1100001395.mm.1	-0.536241	1.02566
TC0900000307.mm.1	-0.683316	1.02566
TC1100001914.mm.1	-0.742732	1.02566
TC1600000850.mm.1	-0.474341	1.02555
TC0200005010.mm.1	-0.489626	1.02555
TC0200003697.mm.1	-0.45182	1.02476
TC1700001459.mm.1	-0.953553	1.02447
TC1000001622.mm.1	-0.455839	1.02438
TC0300000181.mm.1	-0.685011	1.02314
TC0400003220.mm.1	-0.556292	1.02291
TC0100001836.mm.1	-0.787865	1.02279
TC1600001590.mm.1	0.739247	1.02099
TC1000002452.mm.1	1.9179	1.02099
TC0100001859.mm.1	-1.02539	1.02099
TC1000000812.mm.1	1.19224	1.02047
TC1200001097.mm.1	-0.619442	1.02047
TC0600002237.mm.1	-0.682141	1.02047
TC1200001902.mm.1	-0.410747	1.02039
TC0800003164.mm.1	-0.495196	1.02039
TC0200003552.mm.1	-0.760145	1.02039
TC0200002826.mm.1	-0.537399	1.02039
TC1800001163.mm.1	0.655769	1.02007
TC0X00001755.mm.1	-0.720149	1.01977
TC0900003009.mm.1	-0.559429	1.01977
TC1400002780.mm.1	0.488985	1.01977
TC1100003379.mm.1	-0.530088	1.01977
TC0500003208.mm.1	-0.780061	1.01977
TC0800001875.mm.1	-0.6114	1.01977
TC1300000183.mm.1	-0.524778	1.01923
TC0900001561.mm.1	-1.16807	1.01923
TC0700004588.mm.1	0.488201	1.01923
TC0700004587.mm.1	-0.713115	1.01642
TC0200001794.mm.1	-0.558479	1.01635
TC0700002049.mm.1	-0.599493	1.01635
TC1900001035.mm.1	-0.50841	1.01635
TC1300001032.mm.1	-0.918678	1.01615
TC0700003031.mm.1	0.493078	1.01615
TC0700004326.mm.1	-0.476462	1.01615
TC0600001998.mm.1	-0.651522	1.01615
TC0600001689.mm.1	-0.860357	1.01615
TC1700001648.mm.1	-1.08123	1.01615
TC1500001704.mm.1	-1.32066	1.01615
TC0500003560.mm.1	-0.734884	1.01615
TC0600001051.mm.1	-0.804795	1.01615
TC0400001458.mm.1	-0.590358	1.01615
TC0800000277.mm.1	-1.22838	1.01615
TC0900002321.mm.1	0.801255	1.01615
TC0300000616.mm.1	1.19291	1.01615
TC0100002381.mm.1	1.09241	1.01615
TC0900001349.mm.1	-0.393578	1.01615
TC1300002055.mm.1	-0.63686	1.01615
TC1600001288.mm.1	0.669117	1.01615
TC1500000297.mm.1	-1.02274	1.01615
TC0200004367.mm.1	-0.681247	1.01615
TC1800000278.mm.1	0.51288	1.01582
TC0700003815.mm.1	-0.448628	1.01569
TC1100000907.mm.1	-0.801562	1.01536
TC0100003124.mm.1	-0.521078	1.01451
TC0600003071.mm.1	-0.532219	1.01337
TC1500000794.mm.1	0.84667	1.01331
TC1100003186.mm.1	-0.553385	1.01267
TC1100002212.mm.1	-0.640374	1.01267
TC0600000667.mm.1	-1.32236	1.01255
TC0300000947.mm.1	1.29186	1.01235
TC0300002518.mm.1	1.29186	1.01235
TC0800002928.mm.1	1.36183	1.01235
TC0200000267.mm.1	0.869361	1.01149
TC1600000691.mm.1	-1.02295	1.0102
TC0800001245.mm.1	-0.557221	1.00993
TC0900000509.mm.1	0.99183	1.00993
TC0700004119.mm.1	-1.15116	1.00956
TC0700000978.mm.1	-0.740113	1.00956
TC1800000528.mm.1	-0.74632	1.00956
TC1800000127.mm.1	-0.529444	1.00934
TC0600000325.mm.1	-0.376739	1.00925
TC0700002665.mm.1	0.991877	1.00825
TC0700000954.mm.1	-0.699338	1.00718
TC1200000622.mm.1	0.460562	1.00663
TC0200003582.mm.1	0.490635	1.00663
TC0900001302.mm.1	-0.894885	1.00654
TC0500000831.mm.1	-1.31708	1.00654
TC0900002207.mm.1	1.12521	1.00654
TC0200002295.mm.1	-0.746656	1.00586
TC1600001648.mm.1	-1.19995	1.00544
TC0800000026.mm.1	-0.578457	1.00544
TC0400000567.mm.1	-0.853071	1.00544
TC1600000215.mm.1	-0.975649	1.00544
TC0300000771.mm.1	-0.97679	1.00544
TC1900001105.mm.1	-0.555845	1.00534
TC0800000090.mm.1	-0.448989	1.00507
TC0500000286.mm.1	-1.08033	1.00507
TC0900002010.mm.1	-0.750072	1.004
TC1100001250.mm.1	-0.462118	1.00385
TC1200001534.mm.1	-1.44146	1.00385
TC0800003072.mm.1	-0.493186	1.00385
TC4_JH584294_random00000009.mm.1	1.01863	1.00385
TC0800002295.mm.1	-0.780683	1.00385
TC0600003195.mm.1	0.772408	1.00227
TC0500001669.mm.1	-0.448267	1.00215
TC0200003680.mm.1	0.546524	1.00194
TC0600003346.mm.1	-0.803754	1.00194
TC1900000097.mm.1	-0.756245	1.00108
TC0100002838.mm.1	-0.62545	1.00099
TC0400002084.mm.1	-0.630213	1.00097
TC0X00002304.mm.1	-1.25064	1.00087
TC0500000599.mm.1	-0.426462	1.00042
TC1500002010.mm.1	-0.910921	1.00008
TC1200001409.mm.1	0.484154	0.999192
TC1700001366.mm.1	-0.49804	0.998654
TC0700000293.mm.1	-0.635976	0.998282
TC0600000963.mm.1	-0.713182	0.998282
TC1700000036.mm.1	-0.886892	0.996933
TC1300001794.mm.1	-0.430182	0.996933
TC0200003253.mm.1	-0.529066	0.99423
TC0900000626.mm.1	-0.44321	0.993966
TC0600000067.mm.1	-0.654685	0.993498
TC0500001079.mm.1	0.49089	0.993498
TC1400000394.mm.1	0.557477	0.993498
TC1900001163.mm.1	-1.07737	0.993498
TC0500003516.mm.1	-1.51709	0.993498
TC1000000015.mm.1	0.847404	0.992873
TC0800002617.mm.1	-0.585763	0.992109
TC0500002713.mm.1	-0.6169	0.992109
TC1300000532.mm.1	-0.441724	0.992109
TC0500003724.mm.1	-0.691702	0.992109
TC0300001622.mm.1	-0.95131	0.992109
TC1200000056.mm.1	-0.777753	0.992109
TC0100002495.mm.1	-1.01104	0.992109
TC0200000963.mm.1	-0.631061	0.992109
TC0900000055.mm.1	-0.555489	0.992109
TC0X00000897.mm.1	-0.745443	0.992109
TC1100003304.mm.1	-1.17888	0.992109
TC1100003906.mm.1	-0.475357	0.99129
TC0900000892.mm.1	0.652183	0.99129
TC1800000301.mm.1	1.16753	0.99129
TC0X00001617.mm.1	-0.457686	0.99051
TC1700002790.mm.1	0.705375	0.990493
TC0700002739.mm.1	0.855403	0.989891
TC0800002577.mm.1	-0.547533	0.98957
TC1700001659.mm.1	1.00953	0.98957
TC1200001077.mm.1	-0.539541	0.98957
TC0200002211.mm.1	1.31203	0.989263
TC0400003848.mm.1	-0.570229	0.989263
TC1400000780.mm.1	0.567557	0.989263
TC1100001587.mm.1	0.473643	0.989263
TC0100003438.mm.1	-0.878663	0.988064
TC0100000834.mm.1	-1.09893	0.987998
TC0300000709.mm.1	-0.640014	0.987998
TC1100002043.mm.1	-0.461517	0.987067
TC0600003375.mm.1	-0.608226	0.987067
TC1300000249.mm.1	-1.16933	0.986476
TC1000001605.mm.1	-0.728358	0.986362
TC0600001808.mm.1	-0.653721	0.985905
TC1000002267.mm.1	-1.06829	0.985905
TC0500003236.mm.1	-0.870662	0.985337
TC1600001383.mm.1	-1.21196	0.985337
TC4_GL456350_random00000004.mm.1	0.952023	0.985336
TC1100000077.mm.1	-0.401907	0.985336
TC1400000165.mm.1	-0.359021	0.985225
TC0700002773.mm.1	-0.414591	0.984445
TC1000003096.mm.1	-0.796986	0.983423
TC0600001834.mm.1	-0.865667	0.983336
TC1300000173.mm.1	-0.874762	0.983336
TC0400003775.mm.1	-0.611798	0.983336
TC0900002942.mm.1	-0.563512	0.983336
TC1900001691.mm.1	-0.884704	0.983336
TC1200002088.mm.1	0.616127	0.982808
TC0200003123.mm.1	-0.891504	0.980514
TC0X00000706.mm.1	-0.415211	0.980514
TC0500000248.mm.1	0.569284	0.980514
TC1200002094.mm.1	-1.10321	0.980514
TC1400001436.mm.1	-0.640055	0.980514
TC0600000454.mm.1	-0.695197	0.980514
TC0100002356.mm.1	-0.425017	0.980514
TC0500001642.mm.1	-0.532567	0.980514
TC1900001592.mm.1	-0.563878	0.980431
TC0300002756.mm.1	0.909354	0.980121
TC0400002653.mm.1	1.26722	0.979809
TC0800003074.mm.1	0.632589	0.979809
TC1200000569.mm.1	-0.458667	0.979809
TC0200002536.mm.1	-0.525917	0.979593
TC0400004199.mm.1	0.837028	0.979295
TC1200002006.mm.1	-0.463626	0.979295
TC0800000938.mm.1	-0.9613	0.978995
TC0300000060.mm.1	-0.805366	0.978995
TC1100001017.mm.1	-0.422353	0.978995
TC0400003516.mm.1	-0.759784	0.978785
TC1900000996.mm.1	-0.91445	0.978785
TC0700002747.mm.1	-0.879135	0.978452
TC1100000789.mm.1	-0.422638	0.978452
TC1700000255.mm.1	-0.480657	0.978452
TC1000002551.mm.1	-0.484562	0.977965
TC0800000967.mm.1	0.752515	0.97742
TC1700000460.mm.1	1.24772	0.97742
TC0500000316.mm.1	-0.71041	0.977267
TC1000001190.mm.1	-0.8075	0.977267
TC1500000658.mm.1	-1.66377	0.977267
TC0200001617.mm.1	-1.05059	0.977018
TC0700001951.mm.1	-0.585378	0.976066
TC1100001619.mm.1	-0.706796	0.975511
TC1500002324.mm.1	-0.861831	0.973695
TC1600001135.mm.1	-0.436878	0.973599
TC1700001595.mm.1	-0.595572	0.973264
TC0500001643.mm.1	-0.723972	0.973264
TC1700002789.mm.1	0.562947	0.973264
TC1900000438.mm.1	-0.653779	0.973167
TC0200002011.mm.1	-0.478472	0.972862
TC0100002800.mm.1	-0.715162	0.972805
TC1600001208.mm.1	-0.438536	0.972634
TC0400000831.mm.1	0.940012	0.972416
TC1100002177.mm.1	0.508291	0.972416
TC1900000952.mm.1	-1.28051	0.972077
TC1100001956.mm.1	-0.703063	0.97184
TC0300002128.mm.1	1.60396	0.97181
TC1100003297.mm.1	-0.663904	0.971682
TC0600003116.mm.1	0.774856	0.970086
TC0100001129.mm.1	0.589409	0.970054
TC0200004922.mm.1	-0.546954	0.969458
TC1700000408.mm.1	0.891363	0.969458
TC0500000188.mm.1	-0.576228	0.968959
TC1400001402.mm.1	0.559421	0.966355
TC1100002461.mm.1	-0.460569	0.966219
TC1000002541.mm.1	-0.556339	0.966219
TC1100001799.mm.1	-0.815123	0.964644
TC0300002373.mm.1	-0.569943	0.964639
TC0X00002207.mm.1	-0.619836	0.964602
TC1900000944.mm.1	3.62771	0.964587
TC0200003189.mm.1	-0.839867	0.963665
TC0100000937.mm.1	-0.371756	0.963665
TC1100001586.mm.1	-0.60787	0.963514
TC1100002126.mm.1	-0.630292	0.963496
TC0X00000633.mm.1	-0.539928	0.963496
TC0200000984.mm.1	-0.458888	0.963013
TC1400002343.mm.1	-0.727955	0.963013
TC0900000194.mm.1	-0.567054	0.962872
TC0X00001142.mm.1	-0.807743	0.962872
TC1700001791.mm.1	-0.556756	0.962872
TC0400004142.mm.1	-0.364253	0.962396
TC0500000783.mm.1	0.588724	0.962396
TC1300001447.mm.1	0.414823	0.962356
TC0800000269.mm.1	-0.798605	0.961568
TC0200001556.mm.1	0.889202	0.961568
TC1900000062.mm.1	-0.428574	0.961568
TC1500001458.mm.1	0.694933	0.961568
TC0500001437.mm.1	-0.631335	0.961568
TC0500000175.mm.1	-0.76965	0.961054
TC1400002152.mm.1	-1.01628	0.961054
TC0400001487.mm.1	-0.516265	0.960036
TC1600000546.mm.1	1.07021	0.960036
TC0100001853.mm.1	-0.94439	0.959561
TC0700002070.mm.1	0.378235	0.958532
TC0400003599.mm.1	-0.600543	0.958365
TC1100003776.mm.1	-0.504326	0.958147
TC0700004177.mm.1	-0.693064	0.957998
TC1800001746.mm.1	-0.796751	0.957998
TC1200000688.mm.1	-0.620983	0.957998
TC0900001410.mm.1	-0.399415	0.957998
TC0400000403.mm.1	0.950122	0.957998
TC0400000411.mm.1	0.950122	0.957998
TC4_JH584293_random00000009.mm.1	0.950122	0.957998
TC0700001325.mm.1	-0.752663	0.957478
TC0700003594.mm.1	-0.408979	0.957307
TC0X00000739.mm.1	-1.12685	0.957307
TC1400002069.mm.1	-0.435584	0.957307
TC1700002487.mm.1	-0.57535	0.957307
TC0900001252.mm.1	-0.468654	0.957079
TC1500001022.mm.1	-1.01701	0.957079
TC0400000255.mm.1	0.379073	0.956846
TC1500000549.mm.1	-0.427243	0.955623
TC0300002724.mm.1	-0.532713	0.954845
TC0100001611.mm.1	-0.65972	0.954809
TC0800003193.mm.1	1.59104	0.954809
TC0100001983.mm.1	1.1267	0.954809
TC1500002336.mm.1	-0.725473	0.954809
TC0200000438.mm.1	0.461642	0.954734
TC1900000398.mm.1	-1.4637	0.954734
TC0400001129.mm.1	-0.524327	0.954734
TC0800002596.mm.1	-0.404413	0.954734
TC0400003549.mm.1	-0.783781	0.954042
TC0700003493.mm.1	1.02959	0.954042
TC0100000890.mm.1	-0.632797	0.954042
TC1400001519.mm.1	0.513214	0.954042
TC1000000753.mm.1	-0.545212	0.953157
TC1800001116.mm.1	-0.678571	0.953112
TC1700002209.mm.1	-0.876313	0.952314
TC0900001777.mm.1	-0.657297	0.952227
TC1700002665.mm.1	0.426211	0.952192
TC1100000835.mm.1	-0.400649	0.952192
TC0800001204.mm.1	-0.648929	0.951897
TC1900000350.mm.1	-1.06114	0.951785
TC0400002690.mm.1	0.524926	0.951785
TC0200004232.mm.1	-0.581564	0.951373
TC0700001131.mm.1	-0.717334	0.951373
TC1000000160.mm.1	0.501317	0.950915
TC0800003030.mm.1	-0.429372	0.950915
TC0300000444.mm.1	1.0456	0.950909
TC1700001381.mm.1	-0.657026	0.950909
TC0400001530.mm.1	-0.454515	0.950909
TC0400003672.mm.1	-0.377618	0.950732
TC1100000161.mm.1	-0.73473	0.950732
TC0100003204.mm.1	1.32975	0.950732
TC1100001209.mm.1	-0.573011	0.950561
TSUnmapped00000004.mm.1	-0.771633	0.950023
TC0400001198.mm.1	-0.632994	0.950023
TC0200001441.mm.1	-0.935682	0.950023
TC0300001820.mm.1	-1.31206	0.950023
TC0600002946.mm.1	-0.397888	0.950023
TC0200005179.mm.1	-0.408273	0.950008
TC0600001450.mm.1	-0.630899	0.949974
TC0500001963.mm.1	-1.5266	0.949424
TC0800001360.mm.1	-0.770716	0.949129
TC0800000974.mm.1	-0.538728	0.949129
TC0800001923.mm.1	-0.551857	0.948936
TC0900003303.mm.1	-1.41884	0.948936
TC0300002541.mm.1	-0.415887	0.948936
TC1300000540.mm.1	-0.636793	0.948936
TC0100003797.mm.1	-0.78825	0.948798
TC1400000004.mm.1	0.579423	0.9484
TC0300000688.mm.1	1.18569	0.948346
TC1400000529.mm.1	1.05318	0.948346
TC0400003722.mm.1	-0.426479	0.947718
TC1700001512.mm.1	-1.07678	0.947607
TC1500001996.mm.1	-0.919572	0.947607
TC1100000459.mm.1	-0.582797	0.947116
TC0X00003075.mm.1	0.545451	0.946284
TC1700000472.mm.1	-0.450417	0.946172
TC0300002369.mm.1	0.380206	0.945169
TC1700001458.mm.1	-0.586788	0.944137
TC1500000055.mm.1	0.666667	0.94384
TC0200004744.mm.1	-0.471093	0.943678
TC1300002526.mm.1	-0.618758	0.943678
TC1000002900.mm.1	-0.615601	0.94329
TC0800002696.mm.1	0.440368	0.941805
TC0200002864.mm.1	-0.644487	0.941805
TC1700002520.mm.1	-0.338928	0.941805
TC0800001860.mm.1	0.395448	0.941651
TC0100003754.mm.1	-0.949568	0.940845
TC0300003215.mm.1	-0.493737	0.940845
TC0300001892.mm.1	-0.584817	0.940845
TC0600001679.mm.1	-0.822169	0.940845
TC0400003424.mm.1	1.21209	0.940845
TC1400001405.mm.1	0.44677	0.938944
TC1400002339.mm.1	1.31443	0.938944
TC1700000044.mm.1	-0.470145	0.938944
TC1400002041.mm.1	-0.861218	0.938566
TC1400002043.mm.1	-0.861218	0.938566
TC0700004080.mm.1	-0.863235	0.938566
TC0700002173.mm.1	-0.678344	0.937834
TC0300003221.mm.1	-0.700981	0.937116
TC0800002178.mm.1	0.406975	0.937116
TC0400000089.mm.1	-0.406797	0.936839
TC0400001720.mm.1	-0.55009	0.936462
TC0400004010.mm.1	-0.968569	0.936162
TC0900000593.mm.1	0.482672	0.936162
TC0200002146.mm.1	-0.65773	0.936162
TC1100000542.mm.1	-0.614103	0.936162
TC1200001380.mm.1	1.36049	0.936162
TC1500002039.mm.1	-0.583741	0.936162
TC1700000865.mm.1	-0.456272	0.936162
TC0X00002892.mm.1	0.672337	0.93606
TC1500000917.mm.1	1.00157	0.93603
TC0800002670.mm.1	-0.482588	0.93603
TCX_GL456233_random00000007.mm.1	1.20687	0.935985
TC1100001433.mm.1	-0.524829	0.93538
TC0600001433.mm.1	-0.448412	0.93538
TC0700002507.mm.1	0.61093	0.935378
TC1300000778.mm.1	-0.704034	0.934741
TC1700000528.mm.1	-0.500655	0.934619
TC0800001132.mm.1	-0.520846	0.934619
TC0300001990.mm.1	-0.678909	0.934619
TC1300002501.mm.1	0.857315	0.934619
TC0900000966.mm.1	-0.428333	0.933739
TC0400002397.mm.1	-0.400935	0.933322
TC1100002066.mm.1	-0.51251	0.933322
TC0600000838.mm.1	-0.39632	0.933322
TC0400003650.mm.1	0.779262	0.932584
TC0100000774.mm.1	-0.553882	0.932069
TC1100004183.mm.1	-0.451822	0.931558
TC0200004100.mm.1	-1.4426	0.931532
TC1400001413.mm.1	0.556224	0.931532
TC0300001416.mm.1	-0.558574	0.931532
TC0700003049.mm.1	0.772986	0.931532
TC0800001436.mm.1	-0.441739	0.931382
TC1300002119.mm.1	-0.414735	0.931044
TC1300001670.mm.1	-0.853876	0.930839
TC0300000775.mm.1	0.456909	0.930626
TC1000000420.mm.1	0.87739	0.930626
TC0100003469.mm.1	-0.985573	0.930626
TC1100002953.mm.1	0.454981	0.930626
TC1700000060.mm.1	-0.51863	0.930626
TC1900001071.mm.1	-0.421738	0.930626
TC1800000060.mm.1	-0.769252	0.930626
TC0200001380.mm.1	-0.762276	0.930626
TC0500003136.mm.1	-0.484495	0.930626
TC0600001355.mm.1	-0.6362	0.930626
TC0X00000987.mm.1	-0.890969	0.930626
TC0800001737.mm.1	-0.676236	0.930626
TC0300000936.mm.1	1.44137	0.930626
TC0300000942.mm.1	1.44137	0.930626
TC0300002517.mm.1	1.44137	0.930626
TSUnmapped00000172.mm.1	1.44137	0.930626
TC0200004352.mm.1	-0.955595	0.930626
TC0400001509.mm.1	-0.490289	0.930626
TC0300001534.mm.1	-0.383393	0.930626
TC0400000481.mm.1	1.70195	0.930626
TC1300001861.mm.1	-0.556778	0.930626
TC1700001395.mm.1	-0.650917	0.930626
TC0400000844.mm.1	0.83449	0.930626
TC0200002987.mm.1	-0.489936	0.930626
TC1900001027.mm.1	-0.54188	0.930626
TC1500000871.mm.1	-0.380406	0.930626
TC1600001214.mm.1	-0.75543	0.930626
TC1200001879.mm.1	0.680562	0.930626
TC0100001202.mm.1	0.524466	0.929958
TC0X00002813.mm.1	1.01145	0.929675
TC0400002969.mm.1	1.08777	0.929675
TC1400001303.mm.1	0.643247	0.929338
TC1800001154.mm.1	-0.758207	0.929011
TC0X00002335.mm.1	0.346435	0.928554
TC0700000991.mm.1	-0.927211	0.928554
TC1300001652.mm.1	-0.7945	0.928554
TC0300000888.mm.1	-0.419965	0.92809
TC1400001067.mm.1	0.585289	0.927175
TC1100002303.mm.1	0.435198	0.925988
TC0900000351.mm.1	-0.461783	0.925988
TC0200000256.mm.1	0.572991	0.925988
TC1000002612.mm.1	-0.721653	0.925988
TC1900001109.mm.1	-0.411456	0.925988
TC0900003178.mm.1	-0.677317	0.925617
TC0800002949.mm.1	0.47926	0.925489
TC0400001245.mm.1	-0.405825	0.925114
TC0200000557.mm.1	-0.574437	0.924827
TC0700004382.mm.1	-0.592895	0.924827
TC1900001510.mm.1	-0.446533	0.92428
TC1500002012.mm.1	-0.614523	0.924102
TC1300000671.mm.1	-1.38604	0.924102
TC0X00001441.mm.1	-0.607353	0.924102
TC1500000524.mm.1	-0.600796	0.924102
TC0200003027.mm.1	-0.619292	0.924102
TC0600001931.mm.1	-0.473537	0.924102
TC1100001853.mm.1	-0.773313	0.924102
TC1500002240.mm.1	-0.686979	0.924028
TC1400001624.mm.1	-0.57962	0.924028
TC0200002227.mm.1	-0.503494	0.924028
TC0700003825.mm.1	0.981133	0.924028
TC0800003172.mm.1	-0.673735	0.923894
TC0900002271.mm.1	-1.02932	0.923894
TC1100002504.mm.1	-0.446384	0.923481
TC1800000500.mm.1	0.515641	0.923077
TC0100001178.mm.1	-0.678039	0.923077
TC0800001599.mm.1	-0.384999	0.922527
TC0100003121.mm.1	0.472545	0.922527
TC0300002347.mm.1	-0.818034	0.922527
TC0900001908.mm.1	-0.501325	0.922253
TC1800001162.mm.1	-0.533331	0.922162
TC1600002055.mm.1	-0.648724	0.922114
TC1400000511.mm.1	-0.881422	0.921446
TC0800002535.mm.1	-0.802678	0.921386
TC0700002993.mm.1	0.703883	0.920673
TC1400000851.mm.1	-0.523967	0.920114
TC0M00000024.mm.1	-1.22383	0.920114
TC0500001962.mm.1	0.425075	0.920114
TC0200002998.mm.1	1.20111	0.920114
TC1000001856.mm.1	-0.446393	0.919436
TC1700002430.mm.1	-1.42117	0.919267
TC1600000447.mm.1	1.18367	0.919096
TC0200000578.mm.1	-0.471523	0.919096
TC0X00002434.mm.1	-0.451432	0.919096
TC1700001938.mm.1	-0.442088	0.918729
TC1200002148.mm.1	-0.751669	0.91864
TC0100000433.mm.1	-0.469078	0.918363
TC1200001828.mm.1	0.773497	0.918015
TC0700004548.mm.1	-0.544614	0.917891
TC0500002258.mm.1	-0.526025	0.917389
TC1800000190.mm.1	-0.479298	0.917389
TC0500001615.mm.1	0.447104	0.917153
TC1300000037.mm.1	0.38379	0.916884
TC1700001234.mm.1	-0.66014	0.916787
TC1100003038.mm.1	0.888158	0.915534
TC0600001427.mm.1	-0.394113	0.915534
TC0900000116.mm.1	0.487202	0.91528
TC0100003328.mm.1	1.38744	0.91528
TC0700000038.mm.1	0.48362	0.91528
TC1100000185.mm.1	-1.2328	0.915109
TC1400000835.mm.1	-0.54495	0.913722
TC0100001533.mm.1	-0.805578	0.91341
TC0400003873.mm.1	-0.423093	0.912781
TC1000000279.mm.1	-0.426417	0.912771
TC0200002587.mm.1	-0.845081	0.911908
TC0700001869.mm.1	-0.525021	0.911465
TC1800000564.mm.1	-0.474518	0.911465
TC0200004649.mm.1	-0.502727	0.911465
TC0700000735.mm.1	-0.597223	0.911465
TC1700000394.mm.1	-0.531005	0.911465
TC0900002009.mm.1	-0.55771	0.911465
TC1800001328.mm.1	-0.514449	0.911465
TC1300001630.mm.1	-0.6071	0.910921
TC1100003790.mm.1	-0.408199	0.910921
TC0X00003402.mm.1	-0.422898	0.910921
TC0200004099.mm.1	0.98909	0.910921
TC1200001974.mm.1	-0.380796	0.910921
TC0700003978.mm.1	-0.523521	0.910921
TC1500002165.mm.1	-0.598118	0.910921
TC1500000615.mm.1	-0.445771	0.910921
TC0400002762.mm.1	-0.460673	0.910182
TC1100004035.mm.1	-0.541029	0.910063
TC0600001448.mm.1	-0.675788	0.909518
TC1300002463.mm.1	-0.500526	0.909216
TC0200004393.mm.1	2.18118	0.909014
TC0800002587.mm.1	-0.832863	0.909008
TC0700001986.mm.1	0.453985	0.908218
TC1100002965.mm.1	-0.593473	0.907626
TC0600003120.mm.1	-0.51665	0.907519
TC1900000304.mm.1	0.666672	0.90631
TC0600002741.mm.1	-0.382551	0.905903
TC1100004283.mm.1	-0.446826	0.905659
TC0700002991.mm.1	0.666608	0.905417
TC0100001991.mm.1	0.446409	0.905417
TC0600001254.mm.1	-0.381804	0.90496
TC0900001175.mm.1	1.22673	0.904871
TC1300000385.mm.1	-0.671072	0.904012
TC1400001696.mm.1	-0.868024	0.904012
TC0X00002637.mm.1	0.802215	0.904012
TC0300001247.mm.1	-0.472938	0.904012
TC1800000197.mm.1	-0.563724	0.904012
TC1400000991.mm.1	-0.396403	0.904012
TC0200002952.mm.1	-0.73242	0.904012
TC0700002387.mm.1	0.905952	0.904012
TC1900001015.mm.1	-0.596903	0.903472
TC1500000721.mm.1	-1.12984	0.903472
TC1000002374.mm.1	-0.450631	0.902766
TC1700001014.mm.1	-0.367301	0.901477
TC1400000748.mm.1	0.807377	0.901067
TC1100003856.mm.1	-1.56045	0.901067
TC0300002648.mm.1	0.936096	0.901067
TC0600000954.mm.1	-0.525267	0.901067
TC0200001505.mm.1	0.39709	0.900918
TC1100003836.mm.1	-0.503589	0.900831
TC0X00000130.mm.1	0.645984	0.900564
TC1600000785.mm.1	-1.09344	0.900437
TC1000000164.mm.1	0.942508	0.899954
TC1500002323.mm.1	-0.846944	0.898789
TC0400001772.mm.1	-0.881268	0.898497
TC1100002938.mm.1	-0.547472	0.898497
TC0200000908.mm.1	0.561809	0.898497
TC0100003371.mm.1	-0.586554	0.898497
TC1100002416.mm.1	-0.659073	0.898497
TC1700001918.mm.1	-0.435966	0.897994
TC0300000722.mm.1	-0.347577	0.897516
TC0300003206.mm.1	0.612641	0.897516
TC1200002359.mm.1	-0.668959	0.897516
TC0900001374.mm.1	-1.024	0.897317
TC0200001127.mm.1	0.940186	0.89692
TC0800002324.mm.1	0.496461	0.89692
TC0200000948.mm.1	1.16766	0.89692
TC1400000763.mm.1	-0.942785	0.89692
TC1700001988.mm.1	-1.00821	0.89692
TC1100001767.mm.1	0.782679	0.89692
TC1900001298.mm.1	0.698903	0.89692
TC1000002256.mm.1	0.547379	0.89692
TC0900002346.mm.1	-0.552121	0.896494
TC0100001245.mm.1	-0.64289	0.896494
TC1400000263.mm.1	-0.779436	0.896104
TC1700000657.mm.1	-0.350833	0.896036
TC1700001075.mm.1	-0.518294	0.896036
TC0800002569.mm.1	-0.446431	0.895873
TC1200002519.mm.1	-0.82028	0.895708
TC0900000702.mm.1	-1.15339	0.895708
TC1000000566.mm.1	-0.749766	0.895708
TC1300000406.mm.1	1.49202	0.89522
TC0200001749.mm.1	-0.529476	0.89498
TC0X00003127.mm.1	1.63708	0.89498
TC1000000278.mm.1	-0.798144	0.894464
TC0700002644.mm.1	-0.547998	0.894337
TC1600001606.mm.1	-0.559734	0.894128
TC0900000117.mm.1	0.68889	0.893859
TC0500001132.mm.1	-0.628027	0.893458
TC0500000605.mm.1	-0.633561	0.893407
TC0500001401.mm.1	-0.434594	0.893359
TC1700002191.mm.1	-0.793617	0.893099
TC1100000717.mm.1	-0.506694	0.892953
TC1100003609.mm.1	-0.962824	0.892402
TC0700001122.mm.1	-0.387543	0.892165
TC0100001231.mm.1	-1.05686	0.891784
TC1200000022.mm.1	-0.429286	0.8907
TC0200001060.mm.1	0.827435	0.890518
TC0800002390.mm.1	-0.86718	0.890515
TC0300002266.mm.1	0.662629	0.890253
TC1100004219.mm.1	-0.354035	0.890034
TC1300000625.mm.1	-0.973214	0.889405
TC0600000373.mm.1	1.01611	0.889026
TC1200001971.mm.1	-0.888159	0.888709
TC0X00002660.mm.1	0.3602	0.887067
TC0800001526.mm.1	-0.531887	0.887067
TC0200002602.mm.1	-0.619826	0.886293
TC1200001193.mm.1	0.596782	0.885627
TC0600001842.mm.1	-0.672168	0.884949
TC1100000182.mm.1	-0.54815	0.88457
TC0X00001111.mm.1	-0.697225	0.884061
TC0200000119.mm.1	0.438789	0.883264
TC0700001736.mm.1	-0.434818	0.883264
TC1500000124.mm.1	0.90543	0.883264
TC1700001002.mm.1	-0.497536	0.883264
TC1100004173.mm.1	0.500517	0.883078
TC1100001659.mm.1	-1.20145	0.882647
TC0X00000383.mm.1	1.04847	0.882632
TC0X00000967.mm.1	-0.597113	0.882623
TC1300000574.mm.1	0.70772	0.882623
TC0200000526.mm.1	-0.744046	0.882623
TC0500000356.mm.1	-0.76365	0.882132
TC0700004625.mm.1	-0.733295	0.881302
TC0X00002725.mm.1	-1.11921	0.881224
TC1000000508.mm.1	-0.375916	0.880777
TC1000002725.mm.1	-0.506436	0.880122
TC0300002750.mm.1	-0.517313	0.87928
TC1100003315.mm.1	0.351675	0.878921
TC0X00001177.mm.1	0.655847	0.878639
TC0700003487.mm.1	0.500139	0.878639
TC0200003533.mm.1	0.686302	0.877885
TC0X00000513.mm.1	-0.435979	0.877819
TC0400001107.mm.1	-1.42217	0.877819
TC1200002083.mm.1	-0.489126	0.877819
TC0200005317.mm.1	-0.592765	0.877819
TC0300000734.mm.1	1.05919	0.877294
TC0200003177.mm.1	-0.334417	0.877294
TC0100002950.mm.1	-0.536781	0.876229
TC0500003168.mm.1	-0.509044	0.876229
TC0900001942.mm.1	-0.429576	0.875739
TC0700002437.mm.1	-0.637064	0.875739
TC0100001078.mm.1	-0.610081	0.875397
TC0600001019.mm.1	-0.515317	0.874958
TC1500000659.mm.1	-0.424539	0.874323
TC1100002901.mm.1	-0.626158	0.874323
TC0300002342.mm.1	0.351667	0.874048
TC1400001407.mm.1	0.530608	0.873863
TC0X00002388.mm.1	-0.34261	0.873577
TC1000001284.mm.1	0.526342	0.873577
TC1600000277.mm.1	-0.390914	0.873411
TC0800000754.mm.1	-0.544664	0.873325
TC1500000726.mm.1	-0.448254	0.873155
TC0800000104.mm.1	-0.415288	0.872569
TC0600001835.mm.1	1.8664	0.872569
TC0500001724.mm.1	-0.722491	0.871888
TC0900001887.mm.1	-0.371213	0.871586
TC1700001850.mm.1	0.807424	0.870343
TC1000003209.mm.1	0.843116	0.870343
TC0800001632.mm.1	-0.524249	0.870069
TC1700000682.mm.1	0.578973	0.870069
TC0500000317.mm.1	-0.480906	0.868844
TC1100002579.mm.1	-0.818486	0.868844
TC0700001442.mm.1	-0.446995	0.868841
TC1200000866.mm.1	0.500451	0.867305
TC0600001871.mm.1	0.560097	0.866517
TC1400001275.mm.1	-0.545631	0.866154
TC0500001499.mm.1	-0.52841	0.866018
TC1300000463.mm.1	-0.847784	0.865642
TC0800001130.mm.1	-0.364324	0.865186
TC1600001218.mm.1	-0.442036	0.864585
TC1500001085.mm.1	0.493634	0.864536
TC1900000027.mm.1	0.403236	0.864347
TC0900002922.mm.1	-0.59466	0.864347
TC1100004280.mm.1	-0.487858	0.864347
TC1100004227.mm.1	-0.93057	0.863492
TC1300000662.mm.1	-0.535179	0.862747
TC0400001250.mm.1	-1.19806	0.862265
TC0400001525.mm.1	-0.497654	0.86224
TC0900003055.mm.1	-0.617768	0.861963
TC0300000941.mm.1	2.31733	0.861888
TC1700000788.mm.1	-0.361955	0.861696
TC0X00000887.mm.1	-0.495742	0.861696
TC0200003376.mm.1	-1.26498	0.861696
TC1100004195.mm.1	-0.484198	0.861696
TC0200000697.mm.1	-0.452508	0.86082
TC1000002700.mm.1	-0.372349	0.860623
TC1000002056.mm.1	0.425772	0.860534
TC1700001672.mm.1	-0.423125	0.859033
TC0400003430.mm.1	-0.479311	0.858975
TC0900002640.mm.1	-0.433053	0.858975
TC1100001149.mm.1	-0.403593	0.858554
TC0100001563.mm.1	-0.949386	0.858446
TC1300000599.mm.1	-0.513153	0.858373
TC0100000659.mm.1	0.421374	0.857099
TC0700003948.mm.1	-1.28291	0.856983
TC0700004628.mm.1	-0.389284	0.856884
TC1900000229.mm.1	2.54948	0.856231
TC0X00000873.mm.1	1.02361	0.856231
TC1100001561.mm.1	0.371064	0.856231
TC1500001376.mm.1	-0.386549	0.856039
TC0200004942.mm.1	-0.362158	0.856039
TC0300001152.mm.1	-0.41414	0.856039
TC1700002787.mm.1	-0.511758	0.856039
TC1900000580.mm.1	-0.437969	0.856039
TC1100002251.mm.1	-1.0547	0.855644
TC1100000912.mm.1	-0.763452	0.855368
TC0200002259.mm.1	1.04094	0.855011
TC1600000250.mm.1	-0.484855	0.854955
TC1000001498.mm.1	-0.457639	0.854057
TC1100003434.mm.1	-0.375663	0.854057
TC0X00001407.mm.1	-0.45562	0.854057
TC0200000702.mm.1	-0.481454	0.854057
TC1700001388.mm.1	-0.412449	0.85402
TC1100002660.mm.1	1.05316	0.853726
TC1000002212.mm.1	-0.677277	0.853402
TC0300002878.mm.1	0.658812	0.852774
TC0900001345.mm.1	-0.669135	0.852774
TC0400001034.mm.1	1.26915	0.852774
TC1700001868.mm.1	-0.924214	0.852743
TC0500000267.mm.1	0.59142	0.852743
TC0200002150.mm.1	-0.447976	0.852743
TC0900002503.mm.1	-1.12464	0.852743
TC0200000486.mm.1	-0.627944	0.852743
TC1300000105.mm.1	-1.12767	0.852283
TC1300001318.mm.1	-0.379168	0.852155
TC1100001850.mm.1	-0.464855	0.85166
TC0700004640.mm.1	-0.572769	0.851459
TC1500001905.mm.1	-0.52287	0.850119
TC1900000150.mm.1	0.652867	0.850119
TC1200000566.mm.1	0.891547	0.850119
TC0700002065.mm.1	-0.507042	0.850115
TC0X00001277.mm.1	0.373998	0.85002
TC0700002166.mm.1	-0.529445	0.849505
TC1600001385.mm.1	-0.309457	0.8492
TC0700000674.mm.1	0.931132	0.8492
TC0400000269.mm.1	-0.581195	0.84858
TC1900000987.mm.1	-0.405803	0.848437
TC0X00002644.mm.1	-0.453396	0.848437
TC1600000216.mm.1	-0.499797	0.848437
TC0300000904.mm.1	-0.480599	0.848437
TC1300001041.mm.1	1.27162	0.848437
TC0400001338.mm.1	0.45517	0.848437
TC1600001607.mm.1	-0.566692	0.848437
TC0X00000655.mm.1	1.01824	0.848437
TC0900001182.mm.1	-0.496508	0.848437
TC0100003531.mm.1	-0.315946	0.848279
TC0700001800.mm.1	-0.719243	0.848279
TC1400000791.mm.1	-0.489508	0.847909
TC0500002615.mm.1	-0.616168	0.847182
TC0500003219.mm.1	-0.639214	0.847182
TC1700002164.mm.1	0.461043	0.847182
TC0100002241.mm.1	0.584622	0.847182
TC0500001297.mm.1	-0.667066	0.847182
TC0400002449.mm.1	-0.597604	0.847182
TC0600000350.mm.1	0.441823	0.847182
TC0600001628.mm.1	-0.455636	0.847182
TC0200004540.mm.1	-0.401925	0.847182
TC0400002479.mm.1	-0.372033	0.847088
TC0600000725.mm.1	0.541569	0.845778
TC1200000255.mm.1	-0.944684	0.844946
TC0X00002477.mm.1	-0.445213	0.844946
TC1600001605.mm.1	-0.409477	0.844823
TC1200002445.mm.1	-0.47644	0.844823
TC1600000999.mm.1	-0.997766	0.844823
TC0100001616.mm.1	0.333329	0.844094
TC0800001147.mm.1	-0.69899	0.843031
TC0700004288.mm.1	0.653103	0.84301
TC1200001939.mm.1	-0.537552	0.842589
TC0400003215.mm.1	-0.743049	0.840414
TC1800001429.mm.1	-0.641289	0.84014
TC0400001010.mm.1	0.401615	0.839389
TC1500000103.mm.1	-0.668306	0.839389
TC0X00000151.mm.1	0.746856	0.839174
TC1100000124.mm.1	0.831598	0.839174
TC1400002122.mm.1	-0.582667	0.838467
TC1100003285.mm.1	-0.392125	0.838467
TC0500001610.mm.1	-0.905948	0.838467
TC1100003622.mm.1	-0.47058	0.838467
TC0400002444.mm.1	-0.435519	0.838467
TC0600003039.mm.1	-0.39805	0.838415
TC0600003169.mm.1	-1.49979	0.838415
TC0400003369.mm.1	-0.470862	0.838415
TC1100000491.mm.1	-0.774009	0.838415
TC0300000765.mm.1	-0.449801	0.838415
TC1300001640.mm.1	-1.0038	0.838415
TC1100000695.mm.1	0.604951	0.838415
TC0800001251.mm.1	-0.494456	0.838184
TC0200004894.mm.1	-0.328693	0.838079
TC1900000999.mm.1	-0.837227	0.838031
TC0700000835.mm.1	-0.518495	0.837811
TC0700004165.mm.1	-0.813875	0.837811
TC0300002711.mm.1	0.451993	0.837564
TC0800002359.mm.1	-0.671652	0.837564
TC0800001682.mm.1	-0.471022	0.837564
TC1900000317.mm.1	-0.655071	0.837564
TC0200003269.mm.1	-0.357152	0.837564
TC0700004303.mm.1	-0.460096	0.837539
TC1100002256.mm.1	0.746981	0.837149
TC0900000581.mm.1	-0.436278	0.83697
TC1100001952.mm.1	0.700533	0.83697
TC0400003284.mm.1	-0.674153	0.83697
TC0600002726.mm.1	-0.53772	0.83697
TC1100001826.mm.1	0.725552	0.83636
TC0100002382.mm.1	-0.490493	0.83636
TC0200001757.mm.1	-1.08523	0.83537
TC0900000339.mm.1	-0.47177	0.835355
TC0600000570.mm.1	-0.539329	0.834842
TC1300001857.mm.1	0.409767	0.834842
TC0900000849.mm.1	-0.506088	0.834806
TC0900002272.mm.1	-0.571203	0.834806
TC0200005511.mm.1	-0.461489	0.834806
TC1000002686.mm.1	-0.346665	0.834806
TC0900000922.mm.1	-0.68958	0.834571
TC1300000260.mm.1	-1.5879	0.834465
TC0200002814.mm.1	-0.577067	0.834465
TC0300002499.mm.1	-1.78866	0.834438
TC0100001740.mm.1	-0.466067	0.833898
TC0400000294.mm.1	-0.461269	0.833898
TC0400002855.mm.1	0.411966	0.833898
TC1700001675.mm.1	-0.376006	0.833853
TC1800000369.mm.1	-0.533119	0.833357
TC0800000135.mm.1	0.821361	0.833213
TC0200001810.mm.1	0.810516	0.833213
TC0500003482.mm.1	-0.459766	0.832195
TC1600000088.mm.1	-0.748453	0.832171
TC0100002645.mm.1	-0.859523	0.832171
TC0500003264.mm.1	-0.33291	0.832
TC0100000936.mm.1	-0.519741	0.832
TC1200001827.mm.1	0.509849	0.832
TC0X00001666.mm.1	0.362133	0.831754
TC0500003479.mm.1	-1.06647	0.831751
TC0X00000668.mm.1	-0.586133	0.831294
TC1400002433.mm.1	-0.479624	0.829535
TC0200002399.mm.1	-0.436914	0.829063
TC0800002389.mm.1	-0.34046	0.829063
TC0900001046.mm.1	-0.829985	0.827967
TC1100002895.mm.1	-0.350774	0.82733
TC1100001047.mm.1	-0.569223	0.827177
TC0200002347.mm.1	-0.505568	0.826424
TC0X00002695.mm.1	-0.902655	0.826424
TC0500000027.mm.1	-0.600172	0.826388
TC1000001559.mm.1	0.53341	0.826388
TC0500001573.mm.1	-0.538536	0.826388
TC1300002276.mm.1	-0.518212	0.826369
TC0300000799.mm.1	-0.599039	0.826069
TC0200001377.mm.1	-0.541137	0.826069
TC0200000592.mm.1	-0.340997	0.825506
TC0700000707.mm.1	0.950774	0.825141
TC0800002751.mm.1	0.658008	0.824741
TC0100003372.mm.1	-0.485495	0.824741
TC1900000602.mm.1	-0.402505	0.824656
TC0900001519.mm.1	-0.807671	0.824443
TC0X00002589.mm.1	1.29629	0.824443
TC1100003584.mm.1	0.363373	0.824443
TC1500000921.mm.1	-0.664911	0.823741
TC1800001327.mm.1	1.56413	0.823277
TC0800000742.mm.1	-0.4743	0.823277
TC0500001332.mm.1	-0.300585	0.822853
TC1000000514.mm.1	-0.496844	0.822853
[truncated: 32,243 more rows]

## Sheet: Fig. 2i
Functionally-related gene groups in co-cultured neurons 5% vs 21%
Analysis Type:	PANTHER Overrepresentation Test (Released 20240226)
Annotation Version and Release Date:	GO Ontology database DOI: 10.5281/zenodo.10536401 Released 2024-01-17
Analyzed List:	neu_coculture (Mus musculus)
Reference List:	Mus musculus (all genes in database)
Test Type:	FISHER
Correction:	FDR
GO biological process complete	Mus musculus - REFLIST (21983)	neu_coculture (332)	neu_coculture (expected)	neu_coculture (over/under)	neu_coculture (fold Enrichment)	neu_coculture (raw P-value)	neu_coculture (FDR)
ITP metabolic process (GO:0046041)	2	2	.03	+	66.21	2.27E-04	1.10E-02
L-histidine import across plasma membrane (GO:1903810)	2	2	.03	+	66.21	2.27E-04	1.10E-02
premeiotic DNA replication (GO:0006279)	6	5	.09	+	55.18	4.52E-09	1.34E-06
lysine transport (GO:0015819)	3	2	.05	+	44.14	6.75E-04	2.71E-02
mitotic centrosome separation (GO:0007100)	5	3	.08	+	39.73	3.34E-05	2.26E-03
nuclear cell cycle DNA replication initiation (GO:1902315)	5	3	.08	+	39.73	3.34E-05	2.25E-03
cell cycle DNA replication initiation (GO:1902292)	5	3	.08	+	39.73	3.34E-05	2.24E-03
mitotic DNA replication initiation (GO:1902975)	5	3	.08	+	39.73	3.34E-05	2.23E-03
double-strand break repair via break-induced replication (GO:0000727)	12	6	.18	+	33.11	9.71E-09	2.58E-06
meiotic cell cycle phase transition (GO:0044771)	4	2	.06	+	33.11	1.34E-03	4.79E-02
L-histidine transport (GO:1902024)	4	2	.06	+	33.11	1.34E-03	4.78E-02
cellular response to potassium ion starvation (GO:0051365)	4	2	.06	+	33.11	1.34E-03	4.77E-02
female meiosis chromosome separation (GO:0051309)	4	2	.06	+	33.11	1.34E-03	4.76E-02
mitotic spindle midzone assembly (GO:0051256)	8	4	.12	+	33.11	3.41E-06	3.18E-04
negative regulation of DNA duplex unwinding (GO:1905463)	4	2	.06	+	33.11	1.34E-03	4.75E-02
mitotic spindle elongation (GO:0000022)	8	4	.12	+	33.11	3.41E-06	3.16E-04
histidine transport (GO:0015817)	4	2	.06	+	33.11	1.34E-03	4.73E-02
peptidyl-proline hydroxylation to 4-hydroxy-L-proline (GO:0018401)	11	5	.17	+	30.10	3.27E-07	5.24E-05
spindle elongation (GO:0051231)	11	5	.17	+	30.10	3.27E-07	5.19E-05
centrosome separation (GO:0051299)	7	3	.11	+	28.38	1.14E-04	6.24E-03
mitotic DNA replication (GO:1902969)	14	6	.21	+	28.38	3.08E-08	7.18E-06
4-hydroxyproline metabolic process (GO:0019471)	12	5	.18	+	27.59	5.54E-07	7.97E-05
spindle midzone assembly (GO:0051255)	10	4	.15	+	26.49	9.99E-06	7.97E-04
mitotic chromosome condensation (GO:0007076)	13	5	.20	+	25.47	8.88E-07	1.20E-04
metaphase/anaphase transition of cell cycle (GO:0044784)	8	3	.12	+	24.83	1.81E-04	9.09E-03
female meiosis chromosome segregation (GO:0016321)	8	3	.12	+	24.83	1.81E-04	9.07E-03
peptidyl-proline hydroxylation (GO:0019511)	14	5	.21	+	23.65	1.36E-06	1.60E-04
glyceraldehyde-3-phosphate biosynthetic process (GO:0046166)	12	4	.18	+	22.07	2.30E-05	1.65E-03
nuclear DNA replication (GO:0033260)	24	8	.36	+	22.07	1.48E-09	4.76E-07
cell cycle DNA replication (GO:0044786)	25	8	.38	+	21.19	2.15E-09	6.63E-07
aldehyde biosynthetic process (GO:0046184)	20	6	.30	+	19.86	3.68E-07	5.61E-05
DNA unwinding involved in DNA replication (GO:0006268)	20	6	.30	+	19.86	3.68E-07	5.55E-05
regulation of protein localization to nucleolus (GO:1904749)	10	3	.15	+	19.86	3.79E-04	1.70E-02
fructose 1,6-bisphosphate metabolic process (GO:0030388)	10	3	.15	+	19.86	3.79E-04	1.69E-02
regulation of chromosome condensation (GO:0060623)	10	3	.15	+	19.86	3.79E-04	1.69E-02
kinetochore organization (GO:0051383)	17	5	.26	+	19.47	4.06E-06	3.62E-04
DNA replication initiation (GO:0006270)	24	7	.36	+	19.31	4.67E-08	1.04E-05
attachment of mitotic spindle microtubules to kinetochore (GO:0051315)	14	4	.21	+	18.92	4.54E-05	2.90E-03
aromatic amino acid transport (GO:0015801)	11	3	.17	+	18.06	5.15E-04	2.16E-02
NADH regeneration (GO:0006735)	16	4	.24	+	16.55	8.06E-05	4.66E-03
regulation of attachment of spindle microtubules to kinetochore (GO:0051988)	20	5	.30	+	16.55	9.81E-06	7.87E-04
glucose catabolic process to pyruvate (GO:0061718)	16	4	.24	+	16.55	8.06E-05	4.65E-03
canonical glycolysis (GO:0061621)	16	4	.24	+	16.55	8.06E-05	4.63E-03
negative regulation of mitochondrial membrane permeability (GO:0035795)	17	4	.26	+	15.58	1.04E-04	5.75E-03
basic amino acid transport (GO:0015802)	17	4	.26	+	15.58	1.04E-04	5.72E-03
DNA strand elongation involved in DNA replication (GO:0006271)	13	3	.20	+	15.28	8.73E-04	3.36E-02
kinetochore assembly (GO:0051382)	13	3	.20	+	15.28	8.73E-04	3.35E-02
glucose catabolic process (GO:0006007)	23	5	.35	+	14.39	2.05E-05	1.50E-03
female meiosis I (GO:0007144)	14	3	.21	+	14.19	1.10E-03	4.05E-02
positive regulation of extrinsic apoptotic signaling pathway via death domain receptors (GO:1902043)	14	3	.21	+	14.19	1.10E-03	4.04E-02
positive regulation of G2/M transition of mitotic cell cycle (GO:0010971)	28	6	.42	+	14.19	3.23E-06	3.05E-04
bone trabecula morphogenesis (GO:0061430)	14	3	.21	+	14.19	1.10E-03	4.03E-02
mitotic spindle assembly checkpoint signaling (GO:0007094)	33	7	.50	+	14.05	5.13E-07	7.52E-05
spindle assembly checkpoint signaling (GO:0071173)	33	7	.50	+	14.05	5.13E-07	7.45E-05
negative regulation of membrane permeability (GO:1905709)	19	4	.29	+	13.94	1.66E-04	8.55E-03
glycolytic process through glucose-6-phosphate (GO:0061620)	19	4	.29	+	13.94	1.66E-04	8.53E-03
chromosome condensation (GO:0030261)	38	8	.57	+	13.94	8.20E-08	1.68E-05
glyceraldehyde-3-phosphate metabolic process (GO:0019682)	19	4	.29	+	13.94	1.66E-04	8.50E-03
mitotic spindle checkpoint signaling (GO:0071174)	35	7	.53	+	13.24	7.87E-07	1.09E-04
cell cycle G2/M phase transition (GO:0044839)	45	9	.68	+	13.24	2.02E-08	4.77E-06
positive regulation of telomere maintenance in response to DNA damage (GO:1904507)	15	3	.23	+	13.24	1.36E-03	4.79E-02
negative regulation of mitotic sister chromatid separation (GO:2000816)	36	7	.54	+	12.87	9.64E-07	1.26E-04
negative regulation of mitotic sister chromatid segregation (GO:0033048)	36	7	.54	+	12.87	9.64E-07	1.25E-04
negative regulation of sister chromatid segregation (GO:0033046)	36	7	.54	+	12.87	9.64E-07	1.24E-04
negative regulation of mitotic metaphase/anaphase transition (GO:0045841)	36	7	.54	+	12.87	9.64E-07	1.23E-04
positive regulation of cell cycle G2/M phase transition (GO:1902751)	31	6	.47	+	12.82	6.07E-06	5.14E-04
glycolytic process through fructose-6-phosphate (GO:0061615)	21	4	.32	+	12.61	2.50E-04	1.18E-02
NAD catabolic process (GO:0019677)	21	4	.32	+	12.61	2.50E-04	1.18E-02
spindle checkpoint signaling (GO:0031577)	37	7	.56	+	12.53	1.17E-06	1.46E-04
protein hydroxylation (GO:0018126)	27	5	.41	+	12.26	4.68E-05	2.93E-03
sister chromatid segregation (GO:0000819)	135	25	2.04	+	12.26	2.96E-20	5.69E-17
NADH metabolic process (GO:0006734)	38	7	.57	+	12.20	1.42E-06	1.62E-04
negative regulation of metaphase/anaphase transition of cell cycle (GO:1902100)	38	7	.57	+	12.20	1.42E-06	1.61E-04
negative regulation of chromosome separation (GO:1905819)	38	7	.57	+	12.20	1.42E-06	1.60E-04
mitotic sister chromatid segregation (GO:0000070)	131	24	1.98	+	12.13	2.23E-19	3.44E-16
mitotic spindle organization (GO:0007052)	94	17	1.42	+	11.97	5.41E-14	5.21E-11
mitotic spindle assembly (GO:0090307)	51	9	.77	+	11.68	6.39E-08	1.37E-05
negative regulation of chromosome segregation (GO:0051985)	40	7	.60	+	11.59	2.04E-06	2.13E-04
centromere complex assembly (GO:0034508)	23	4	.35	+	11.52	3.61E-04	1.63E-02
negative regulation of mitotic nuclear division (GO:0045839)	46	8	.69	+	11.52	3.94E-07	5.83E-05
DNA duplex unwinding (GO:0032508)	41	7	.62	+	11.30	2.43E-06	2.47E-04
peptidyl-proline modification (GO:0018208)	41	7	.62	+	11.30	2.43E-06	2.45E-04
regulation of spindle checkpoint (GO:0090231)	24	4	.36	+	11.04	4.28E-04	1.87E-02
mitotic nuclear division (GO:0140014)	157	26	2.37	+	10.97	9.80E-20	1.68E-16
mitotic metaphase chromosome alignment (GO:0007080)	50	8	.76	+	10.59	7.69E-07	1.08E-04
regulation of mitotic sister chromatid segregation (GO:0033047)	57	9	.86	+	10.45	1.74E-07	3.36E-05
NAD metabolic process (GO:0019674)	58	9	.88	+	10.27	2.04E-07	3.65E-05
trabecula formation (GO:0060343)	26	4	.39	+	10.19	5.87E-04	2.41E-02
regulation of chromosome separation (GO:1905818)	72	11	1.09	+	10.12	1.05E-08	2.70E-06
regulation of mitotic sister chromatid separation (GO:0010965)	59	9	.89	+	10.10	2.37E-07	4.11E-05
G2/M transition of mitotic cell cycle (GO:0000086)	40	6	.60	+	9.93	2.82E-05	1.97E-03
microtubule cytoskeleton organization involved in mitosis (GO:1902850)	129	19	1.95	+	9.75	8.64E-14	7.01E-11
DNA geometric change (GO:0032392)	48	7	.72	+	9.66	7.28E-06	5.96E-04
negative regulation of nuclear division (GO:0051784)	55	8	.83	+	9.63	1.63E-06	1.80E-04
hexose catabolic process (GO:0019320)	35	5	.53	+	9.46	1.71E-04	8.67E-03
positive regulation of chromosome separation (GO:1905820)	28	4	.42	+	9.46	7.86E-04	3.05E-02
DNA conformation change (GO:0071103)	57	8	.86	+	9.29	2.16E-06	2.22E-04
positive regulation of chromosome segregation (GO:0051984)	29	4	.44	+	9.13	9.00E-04	3.45E-02
attachment of spindle microtubules to kinetochore (GO:0008608)	29	4	.44	+	9.13	9.00E-04	3.44E-02
glycolytic process (GO:0006096)	51	7	.77	+	9.09	1.10E-05	8.52E-04
ADP metabolic process (GO:0046031)	59	8	.89	+	8.98	2.82E-06	2.70E-04
negative regulation of Notch signaling pathway (GO:0045746)	37	5	.56	+	8.95	2.23E-04	1.09E-02
monosaccharide catabolic process (GO:0046365)	37	5	.56	+	8.95	2.23E-04	1.09E-02
female meiotic nuclear division (GO:0007143)	45	6	.68	+	8.83	5.62E-05	3.42E-03
cell cycle phase transition (GO:0044770)	150	20	2.27	+	8.83	1.32E-13	9.26E-11
ribonucleoside diphosphate metabolic process (GO:0009185)	75	10	1.13	+	8.83	1.87E-07	3.52E-05
negative regulation of chromosome organization (GO:2001251)	83	11	1.25	+	8.78	4.84E-08	1.07E-05
amino acid import across plasma membrane (GO:0089718)	39	5	.59	+	8.49	2.88E-04	1.34E-02
ADP catabolic process (GO:0046032)	55	7	.83	+	8.43	1.83E-05	1.36E-03
purine ribonucleoside diphosphate metabolic process (GO:0009179)	63	8	.95	+	8.41	4.68E-06	4.05E-04
purine nucleoside diphosphate metabolic process (GO:0009135)	63	8	.95	+	8.41	4.68E-06	4.03E-04
G1/S transition of mitotic cell cycle (GO:0000082)	64	8	.97	+	8.28	5.28E-06	4.52E-04
nuclear chromosome segregation (GO:0098813)	234	29	3.53	+	8.21	2.68E-18	3.45E-15
nucleoside diphosphate metabolic process (GO:0009132)	81	10	1.22	+	8.17	3.92E-07	5.86E-05
gluconeogenesis (GO:0006094)	49	6	.74	+	8.11	9.18E-05	5.18E-03
cell cycle G1/S phase transition (GO:0044843)	66	8	1.00	+	8.03	6.67E-06	5.58E-04
purine ribonucleoside diphosphate catabolic process (GO:0009181)	58	7	.88	+	7.99	2.61E-05	1.85E-03
purine nucleoside diphosphate catabolic process (GO:0009137)	58	7	.88	+	7.99	2.61E-05	1.84E-03
pyridine nucleotide catabolic process (GO:0019364)	59	7	.89	+	7.86	2.93E-05	2.01E-03
mitotic cytokinesis (GO:0000281)	76	9	1.15	+	7.84	2.15E-06	2.22E-04
mitotic cell cycle phase transition (GO:0044772)	136	16	2.05	+	7.79	2.60E-10	9.10E-08
sister chromatid cohesion (GO:0007062)	43	5	.65	+	7.70	4.58E-04	1.99E-02
regulation of fatty acid oxidation (GO:0046320)	43	5	.65	+	7.70	4.58E-04	1.98E-02
spindle assembly (GO:0051225)	95	11	1.43	+	7.67	1.99E-07	3.61E-05
trabecula morphogenesis (GO:0061383)	52	6	.79	+	7.64	1.29E-04	6.90E-03
metaphase chromosome alignment (GO:0051310)	78	9	1.18	+	7.64	2.68E-06	2.63E-04
monosaccharide biosynthetic process (GO:0046364)	61	7	.92	+	7.60	3.65E-05	2.42E-03
mitotic cell cycle process (GO:1903047)	491	56	7.42	+	7.55	9.56E-33	7.36E-29
pyruvate metabolic process (GO:0006090)	79	9	1.19	+	7.54	2.98E-06	2.84E-04
hexose biosynthetic process (GO:0019319)	53	6	.80	+	7.50	1.43E-04	7.53E-03
endoplasmic reticulum unfolded protein response (GO:0030968)	53	6	.80	+	7.50	1.43E-04	7.50E-03
ribonucleoside diphosphate catabolic process (GO:0009191)	62	7	.94	+	7.48	4.06E-05	2.63E-03
nicotinamide nucleotide metabolic process (GO:0046496)	124	14	1.87	+	7.48	5.96E-09	1.70E-06
spindle organization (GO:0007051)	160	18	2.42	+	7.45	4.15E-11	1.64E-08
regulation of mitotic metaphase/anaphase transition (GO:0030071)	89	10	1.34	+	7.44	9.54E-07	1.26E-04
regulation of G2/M transition of mitotic cell cycle (GO:0010389)	107	12	1.62	+	7.43	7.93E-08	1.65E-05
pyridine nucleotide metabolic process (GO:0019362)	126	14	1.90	+	7.36	7.35E-09	1.99E-06
pyridine-containing compound catabolic process (GO:0072526)	63	7	.95	+	7.36	4.51E-05	2.89E-03
chromosome organization (GO:0051276)	435	48	6.57	+	7.31	1.94E-27	9.96E-24
chromosome segregation (GO:0007059)	331	36	5.00	+	7.20	1.54E-20	3.39E-17
cellular response to hypoxia (GO:0071456)	92	10	1.39	+	7.20	1.30E-06	1.56E-04
regulation of metaphase/anaphase transition of cell cycle (GO:1902099)	92	10	1.39	+	7.20	1.30E-06	1.55E-04
regulation of chromosome segregation (GO:0051983)	129	14	1.95	+	7.19	9.99E-09	2.61E-06
mitotic cell cycle (GO:0000278)	555	60	8.38	+	7.16	8.78E-34	1.35E-29
nucleoside diphosphate catabolic process (GO:0009134)	65	7	.98	+	7.13	5.53E-05	3.39E-03
L-alpha-amino acid transmembrane transport (GO:1902475)	56	6	.85	+	7.09	1.95E-04	9.69E-03
establishment of chromosome localization (GO:0051303)	94	10	1.42	+	7.04	1.59E-06	1.76E-04
positive regulation of mitotic cell cycle phase transition (GO:1901992)	95	10	1.43	+	6.97	1.75E-06	1.90E-04
regulation of sister chromatid segregation (GO:0033045)	105	11	1.59	+	6.94	5.57E-07	7.94E-05
positive regulation of cell cycle phase transition (GO:1901989)	115	12	1.74	+	6.91	1.77E-07	3.37E-05
regulation of cytokinesis (GO:0032465)	96	10	1.45	+	6.90	1.93E-06	2.03E-04
pyridine-containing compound metabolic process (GO:0072524)	135	14	2.04	+	6.87	1.80E-08	4.40E-06
regulation of mitotic nuclear division (GO:0007088)	118	12	1.78	+	6.73	2.35E-07	4.12E-05
cellular response to decreased oxygen levels (GO:0036294)	99	10	1.50	+	6.69	2.56E-06	2.54E-04
carbohydrate catabolic process (GO:0016052)	99	10	1.50	+	6.69	2.56E-06	2.53E-04
positive regulation of cytokinesis (GO:0032467)	50	5	.76	+	6.62	9.25E-04	3.50E-02
chromosome localization (GO:0050000)	100	10	1.51	+	6.62	2.80E-06	2.70E-04
regulation of cell cycle G2/M phase transition (GO:1902749)	120	12	1.81	+	6.62	2.83E-07	4.69E-05
cellular response to oxygen levels (GO:0071453)	115	11	1.74	+	6.33	1.39E-06	1.61E-04
cellular aldehyde metabolic process (GO:0006081)	74	7	1.12	+	6.26	1.27E-04	6.87E-03
cellular response to glucose starvation (GO:0042149)	54	5	.82	+	6.13	1.32E-03	4.73E-02
cellular response to unfolded protein (GO:0034620)	66	6	1.00	+	6.02	4.81E-04	2.06E-02
cytokinesis (GO:0000910)	111	10	1.68	+	5.97	7.21E-06	5.94E-04
positive regulation of fibroblast proliferation (GO:0048146)	78	7	1.18	+	5.94	1.77E-04	8.96E-03
glucose metabolic process (GO:0006006)	134	12	2.02	+	5.93	9.38E-07	1.26E-04
nuclear division (GO:0000280)	324	29	4.89	+	5.93	1.68E-14	1.72E-11
purine ribonucleotide catabolic process (GO:0009154)	91	8	1.37	+	5.82	7.12E-05	4.17E-03
cytoskeleton-dependent cytokinesis (GO:0061640)	103	9	1.56	+	5.79	2.65E-05	1.86E-03
positive regulation of mitotic cell cycle (GO:0045931)	130	11	1.96	+	5.60	4.64E-06	4.04E-04
positive regulation of cell division (GO:0051781)	95	8	1.43	+	5.58	9.67E-05	5.37E-03
DNA-templated DNA replication (GO:0006261)	120	10	1.81	+	5.52	1.44E-05	1.09E-03
L-amino acid transport (GO:0015807)	72	6	1.09	+	5.52	7.67E-04	3.00E-02
organelle fission (GO:0048285)	351	29	5.30	+	5.47	1.31E-13	9.62E-11
cell division (GO:0051301)	511	42	7.72	+	5.44	3.50E-19	4.91E-16
non-proteinogenic amino acid metabolic process (GO:0170041)	73	6	1.10	+	5.44	8.25E-04	3.19E-02
double-strand break repair via homologous recombination (GO:0000724)	111	9	1.68	+	5.37	4.80E-05	2.99E-03
positive regulation of cell cycle process (GO:0090068)	272	22	4.11	+	5.36	1.94E-10	7.10E-08
telomere organization (GO:0032200)	99	8	1.50	+	5.35	1.29E-04	6.89E-03
amino acid transmembrane transport (GO:0003333)	87	7	1.31	+	5.33	3.50E-04	1.60E-02
ribonucleotide catabolic process (GO:0009261)	100	8	1.51	+	5.30	1.39E-04	7.36E-03
regulation of cell division (GO:0051302)	188	15	2.84	+	5.28	1.88E-07	3.48E-05
regulation of nuclear division (GO:0051783)	151	12	2.28	+	5.26	3.32E-06	3.11E-04
meiotic chromosome segregation (GO:0045132)	101	8	1.53	+	5.24	1.49E-04	7.76E-03
regulation of chromosome organization (GO:0033044)	244	19	3.69	+	5.16	6.42E-09	1.77E-06
purine nucleotide catabolic process (GO:0006195)	103	8	1.56	+	5.14	1.70E-04	8.69E-03
recombinational repair (GO:0000725)	116	9	1.75	+	5.14	6.78E-05	4.02E-03
response to hypoxia (GO:0001666)	207	16	3.13	+	5.12	1.13E-07	2.27E-05
response to decreased oxygen levels (GO:0036293)	221	17	3.34	+	5.09	4.87E-08	1.06E-05
negative regulation of neuron differentiation (GO:0045665)	91	7	1.37	+	5.09	4.60E-04	1.98E-02
regulation of Notch signaling pathway (GO:0008593)	92	7	1.39	+	5.04	4.92E-04	2.09E-02
L-amino acid metabolic process (GO:0170033)	146	11	2.20	+	4.99	1.41E-05	1.08E-03
telomere maintenance (GO:0000723)	93	7	1.40	+	4.98	5.25E-04	2.19E-02
cellular response to topologically incorrect protein (GO:0035967)	80	6	1.21	+	4.97	1.33E-03	4.79E-02
response to oxygen levels (GO:0070482)	242	18	3.65	+	4.92	3.28E-08	7.44E-06
positive regulation of chromosome organization (GO:2001252)	108	8	1.63	+	4.90	2.36E-04	1.14E-02
purine-containing compound catabolic process (GO:0072523)	108	8	1.63	+	4.90	2.36E-04	1.13E-02
regulation of mitotic cell cycle phase transition (GO:1901990)	340	25	5.13	+	4.87	8.42E-11	3.24E-08
monosaccharide metabolic process (GO:0005996)	191	14	2.88	+	4.85	1.34E-06	1.59E-04
regulation of fibroblast proliferation (GO:0048145)	126	9	1.90	+	4.73	1.28E-04	6.92E-03
cell cycle process (GO:0022402)	871	62	13.15	+	4.71	9.02E-25	2.78E-21
hexose metabolic process (GO:0019318)	169	12	2.55	+	4.70	1.06E-05	8.34E-04
positive regulation of cell cycle (GO:0045787)	355	25	5.36	+	4.66	2.10E-10	7.53E-08
meiotic cell cycle process (GO:1903046)	216	15	3.26	+	4.60	1.11E-06	1.39E-04
positive regulation of neuron apoptotic process (GO:0043525)	102	7	1.54	+	4.54	9.12E-04	3.46E-02
DNA replication (GO:0006260)	177	12	2.67	+	4.49	1.68E-05	1.26E-03
regulation of cell cycle phase transition (GO:1901987)	444	30	6.71	+	4.47	8.55E-12	4.12E-09
regulation of mitotic cell cycle (GO:0007346)	510	34	7.70	+	4.41	4.70E-13	3.01E-10
mitotic cell cycle checkpoint signaling (GO:0007093)	135	9	2.04	+	4.41	2.17E-04	1.06E-02
DNA recombination (GO:0006310)	240	16	3.62	+	4.41	8.39E-07	1.14E-04
viral process (GO:0016032)	120	8	1.81	+	4.41	4.83E-04	2.06E-02
negative regulation of mitotic cell cycle (GO:0045930)	225	15	3.40	+	4.41	1.85E-06	1.99E-04
negative regulation of mitotic cell cycle phase transition (GO:1901991)	166	11	2.51	+	4.39	4.65E-05	2.93E-03
nucleotide catabolic process (GO:0009166)	121	8	1.83	+	4.38	5.10E-04	2.15E-02
regulation of cell cycle process (GO:0010564)	747	49	11.28	+	4.34	3.77E-18	4.47E-15
purine ribonucleoside triphosphate metabolic process (GO:0009205)	183	12	2.76	+	4.34	2.35E-05	1.68E-03
protein-DNA complex assembly (GO:0065004)	153	10	2.31	+	4.33	1.15E-04	6.26E-03
regulation of fatty acid metabolic process (GO:0019217)	108	7	1.63	+	4.29	1.27E-03	4.61E-02
carboxylic acid transmembrane transport (GO:1905039)	125	8	1.89	+	4.24	6.33E-04	2.57E-02
ribonucleoside triphosphate metabolic process (GO:0009199)	189	12	2.85	+	4.20	3.23E-05	2.20E-03
organic acid transmembrane transport (GO:1903825)	126	8	1.90	+	4.20	6.68E-04	2.68E-02
regulation of TOR signaling (GO:0032006)	143	9	2.16	+	4.17	3.33E-04	1.52E-02
purine nucleoside triphosphate metabolic process (GO:0009144)	192	12	2.90	+	4.14	3.77E-05	2.48E-03
nucleoside phosphate catabolic process (GO:1901292)	129	8	1.95	+	4.11	7.79E-04	3.04E-02
positive regulation of cell growth (GO:0030307)	196	12	2.96	+	4.05	4.61E-05	2.93E-03
cell cycle (GO:0007049)	1289	78	19.47	+	4.01	1.10E-26	4.25E-23
regulation of cell cycle (GO:0051726)	1078	65	16.28	+	3.99	4.85E-22	1.25E-18
regulation of neural precursor cell proliferation (GO:2000177)	134	8	2.02	+	3.95	9.99E-04	3.72E-02
double-strand break repair (GO:0006302)	204	12	3.08	+	3.89	6.78E-05	4.03E-03
amino acid transport (GO:0006865)	137	8	2.07	+	3.87	1.15E-03	4.22E-02
nucleoside triphosphate metabolic process (GO:0009141)	206	12	3.11	+	3.86	7.45E-05	4.33E-03
neural precursor cell proliferation (GO:0061351)	138	8	2.08	+	3.84	1.21E-03	4.39E-02
ATP metabolic process (GO:0046034)	159	9	2.40	+	3.75	7.19E-04	2.85E-02
alpha-amino acid metabolic process (GO:1901605)	195	11	2.95	+	3.74	1.96E-04	9.69E-03
meiotic cell cycle (GO:0051321)	327	18	4.94	+	3.64	2.76E-06	2.68E-04
cellular response to external stimulus (GO:0071496)	292	16	4.41	+	3.63	1.05E-05	8.32E-04
cellular response to extracellular stimulus (GO:0031668)	257	14	3.88	+	3.61	3.98E-05	2.58E-03
pallium development (GO:0021543)	184	10	2.78	+	3.60	5.09E-04	2.15E-02
negative regulation of organelle organization (GO:0010639)	368	20	5.56	+	3.60	9.39E-07	1.25E-04
non-membrane-bounded organelle assembly (GO:0140694)	336	18	5.07	+	3.55	4.04E-06	3.61E-04
cellular response to nutrient levels (GO:0031669)	225	12	3.40	+	3.53	1.71E-04	8.67E-03
cellular modified amino acid metabolic process (GO:0006575)	188	10	2.84	+	3.52	6.01E-04	2.46E-02
amino acid metabolic process (GO:0006520)	266	14	4.02	+	3.48	5.77E-05	3.50E-03
cell cycle checkpoint signaling (GO:0000075)	172	9	2.60	+	3.46	1.25E-03	4.54E-02
negative regulation of cellular catabolic process (GO:0031330)	211	11	3.19	+	3.45	3.85E-04	1.71E-02
purine nucleotide metabolic process (GO:0006163)	446	23	6.74	+	3.41	3.58E-07	5.51E-05
negative regulation of cell cycle phase transition (GO:1901988)	236	12	3.56	+	3.37	2.66E-04	1.25E-02
nucleotide metabolic process (GO:0009117)	499	25	7.54	+	3.32	1.89E-07	3.47E-05
nucleoside phosphate metabolic process (GO:0006753)	506	25	7.64	+	3.27	2.46E-07	4.20E-05
response to starvation (GO:0042594)	203	10	3.07	+	3.26	1.08E-03	4.01E-02
microtubule cytoskeleton organization (GO:0000226)	556	27	8.40	+	3.22	1.13E-07	2.29E-05
generation of precursor metabolites and energy (GO:0006091)	352	17	5.32	+	3.20	2.84E-05	1.97E-03
carbohydrate metabolic process (GO:0005975)	415	20	6.27	+	3.19	5.81E-06	4.95E-04
purine-containing compound metabolic process (GO:0072521)	479	23	7.23	+	3.18	1.23E-06	1.50E-04
DNA repair (GO:0006281)	483	23	7.29	+	3.15	1.41E-06	1.62E-04
regulation of synaptic plasticity (GO:0048167)	254	12	3.84	+	3.13	5.15E-04	2.16E-02
proteasome-mediated ubiquitin-dependent protein catabolic process (GO:0043161)	297	14	4.49	+	3.12	1.85E-04	9.23E-03
regulation of neuron differentiation (GO:0045664)	234	11	3.53	+	3.11	9.09E-04	3.46E-02
apoptotic signaling pathway (GO:0097190)	341	16	5.15	+	3.11	6.86E-05	4.05E-03
establishment of organelle localization (GO:0051656)	428	20	6.46	+	3.09	9.16E-06	7.38E-04
negative regulation of cell cycle (GO:0045786)	366	17	5.53	+	3.08	4.63E-05	2.92E-03
negative regulation of cell cycle process (GO:0010948)	280	13	4.23	+	3.07	3.60E-04	1.64E-02
nucleobase-containing small molecule metabolic process (GO:0055086)	558	25	8.43	+	2.97	1.48E-06	1.65E-04
regulation of protein serine/threonine kinase activity (GO:0071900)	292	13	4.41	+	2.95	5.35E-04	2.22E-02
organelle localization (GO:0051640)	566	25	8.55	+	2.92	1.90E-06	2.02E-04
purine ribonucleotide metabolic process (GO:0009150)	363	16	5.48	+	2.92	1.42E-04	7.47E-03
regulation of neuron apoptotic process (GO:0043523)	318	14	4.80	+	2.92	3.70E-04	1.67E-02
telencephalon development (GO:0021537)	274	12	4.14	+	2.90	1.00E-03	3.72E-02
negative regulation of catabolic process (GO:0009895)	347	15	5.24	+	2.86	2.80E-04	1.31E-02
regulation of mRNA metabolic process (GO:1903311)	301	13	4.55	+	2.86	7.10E-04	2.82E-02
positive regulation of growth (GO:0045927)	309	13	4.67	+	2.79	9.03E-04	3.44E-02
ribonucleotide metabolic process (GO:0009259)	382	16	5.77	+	2.77	2.52E-04	1.19E-02
positive regulation of apoptotic process (GO:0043065)	645	27	9.74	+	2.77	2.02E-06	2.12E-04
developmental maturation (GO:0021700)	335	14	5.06	+	2.77	6.19E-04	2.53E-02
regulation of protein catabolic process (GO:0042176)	359	15	5.42	+	2.77	4.01E-04	1.77E-02
nucleobase-containing compound catabolic process (GO:0034655)	312	13	4.71	+	2.76	9.86E-04	3.70E-02
DNA metabolic process (GO:0006259)	705	29	10.65	+	2.72	1.19E-06	1.46E-04
response to extracellular stimulus (GO:0009991)	442	18	6.68	+	2.70	1.49E-04	7.74E-03
positive regulation of programmed cell death (GO:0043068)	668	27	10.09	+	2.68	3.88E-06	3.56E-04
ribose phosphate metabolic process (GO:0019693)	396	16	5.98	+	2.68	3.75E-04	1.68E-02
small molecule biosynthetic process (GO:0044283)	446	18	6.74	+	2.67	1.66E-04	8.50E-03
DNA damage response (GO:0006974)	748	30	11.30	+	2.66	1.29E-06	1.57E-04
organic anion transport (GO:0015711)	375	15	5.66	+	2.65	6.29E-04	2.56E-02
proteasomal protein catabolic process (GO:0010498)	380	15	5.74	+	2.61	7.20E-04	2.84E-02
response to nutrient levels (GO:0031667)	409	16	6.18	+	2.59	5.33E-04	2.22E-02
cellular response to stress (GO:0033554)	1534	60	23.17	+	2.59	8.44E-12	4.19E-09
response to abiotic stimulus (GO:0009628)	1007	39	15.21	+	2.56	7.45E-08	1.57E-05
regulation of catabolic process (GO:0009894)	982	38	14.83	+	2.56	1.14E-07	2.24E-05
forebrain development (GO:0030900)	416	16	6.28	+	2.55	6.39E-04	2.58E-02
carboxylic acid metabolic process (GO:0019752)	817	31	12.34	+	2.51	2.70E-06	2.63E-04
organic acid metabolic process (GO:0006082)	844	32	12.75	+	2.51	1.88E-06	2.01E-04
regulation of epithelial cell proliferation (GO:0050678)	422	16	6.37	+	2.51	7.44E-04	2.93E-02
regulation of cellular catabolic process (GO:0031329)	634	24	9.58	+	2.51	3.89E-05	2.55E-03
negative regulation of apoptotic process (GO:0043066)	981	37	14.82	+	2.50	3.17E-07	5.15E-05
regulation of transferase activity (GO:0051338)	692	26	10.45	+	2.49	2.10E-05	1.52E-03
oxoacid metabolic process (GO:0043436)	837	31	12.64	+	2.45	6.70E-06	5.58E-04
regulation of apoptotic signaling pathway (GO:2001233)	433	16	6.54	+	2.45	9.76E-04	3.67E-02
positive regulation of cell population proliferation (GO:0008284)	1058	39	15.98	+	2.44	3.34E-07	5.25E-05
in utero embryonic development (GO:0001701)	543	20	8.20	+	2.44	2.46E-04	1.17E-02
negative regulation of programmed cell death (GO:0043069)	1011	37	15.27	+	2.42	8.02E-07	1.10E-04
regulation of protein kinase activity (GO:0045859)	520	19	7.85	+	2.42	3.86E-04	1.71E-02
organophosphate metabolic process (GO:0019637)	887	32	13.40	+	2.39	6.32E-06	5.31E-04
positive regulation of organelle organization (GO:0010638)	529	19	7.99	+	2.38	7.65E-04	3.00E-02
regulation of apoptotic process (GO:0042981)	1604	57	24.22	+	2.35	1.44E-09	4.73E-07
microtubule-based process (GO:0007017)	848	30	12.81	+	2.34	1.72E-05	1.29E-03
apoptotic process (GO:0006915)	1024	36	15.47	+	2.33	2.49E-06	2.49E-04
response to hormone (GO:0009725)	657	23	9.92	+	2.32	2.18E-04	1.07E-02
negative regulation of cellular component organization (GO:0051129)	778	27	11.75	+	2.30	6.30E-05	3.79E-03
regulation of programmed cell death (GO:0043067)	1655	57	24.99	+	2.28	5.39E-09	1.57E-06
programmed cell death (GO:0012501)	1079	37	16.30	+	2.27	3.92E-06	3.57E-04
regulation of organelle organization (GO:0033043)	1196	41	18.06	+	2.27	1.00E-06	1.26E-04
cell death (GO:0008219)	1080	37	16.31	+	2.27	3.97E-06	3.60E-04
hemopoiesis (GO:0030097)	794	27	11.99	+	2.25	8.49E-05	4.84E-03
import into cell (GO:0098657)	680	23	10.27	+	2.24	3.20E-04	1.48E-02
heterocycle metabolic process (GO:0046483)	2743	92	41.43	+	2.22	6.06E-14	5.49E-11
cytoskeleton organization (GO:0007010)	1201	40	18.14	+	2.21	3.82E-06	3.52E-04
phosphate-containing compound metabolic process (GO:0006796)	1747	58	26.38	+	2.20	1.41E-08	3.50E-06
negative regulation of intracellular signal transduction (GO:1902532)	574	19	8.67	+	2.19	1.39E-03	4.92E-02
regulation of cell population proliferation (GO:0042127)	1786	59	26.97	+	2.19	1.10E-08	2.78E-06
nucleobase-containing compound metabolic process (GO:0006139)	2577	85	38.92	+	2.18	1.77E-12	1.01E-09
small molecule metabolic process (GO:0044281)	1581	52	23.88	+	2.18	1.36E-07	2.64E-05
phosphorus metabolic process (GO:0006793)	1769	58	26.72	+	2.17	1.85E-08	4.46E-06
chordate embryonic development (GO:0043009)	842	27	12.72	+	2.12	2.39E-04	1.14E-02
nucleobase-containing compound biosynthetic process (GO:0034654)	844	27	12.75	+	2.12	2.46E-04	1.17E-02
cell population proliferation (GO:0008283)	878	28	13.26	+	2.11	1.92E-04	9.59E-03
embryo development ending in birth or egg hatching (GO:0009792)	859	27	12.97	+	2.08	4.61E-04	1.98E-02
cellular aromatic compound metabolic process (GO:0006725)	2800	88	42.29	+	2.08	1.06E-11	4.80E-09
organic cyclic compound metabolic process (GO:1901360)	3059	96	46.20	+	2.08	1.01E-12	5.97E-10
response to endogenous stimulus (GO:0009719)	1278	40	19.30	+	2.07	1.39E-05	1.06E-03
protein catabolic process (GO:0030163)	736	23	11.12	+	2.07	1.01E-03	3.75E-02
organelle organization (GO:0006996)	3012	94	45.49	+	2.07	2.46E-12	1.31E-09
organonitrogen compound catabolic process (GO:1901565)	1094	34	16.52	+	2.06	6.45E-05	3.87E-03
negative regulation of nucleobase-containing compound metabolic process (GO:0045934)	1485	46	22.43	+	2.05	3.98E-06	3.58E-04
macromolecule catabolic process (GO:0009057)	971	30	14.66	+	2.05	2.15E-04	1.06E-02
heterocycle biosynthetic process (GO:0018130)	919	28	13.88	+	2.02	4.42E-04	1.93E-02
response to nitrogen compound (GO:1901698)	960	29	14.50	+	2.00	3.73E-04	1.68E-02
negative regulation of RNA metabolic process (GO:0051253)	1361	41	20.55	+	1.99	2.60E-05	1.84E-03
aromatic compound biosynthetic process (GO:0019438)	930	28	14.05	+	1.99	5.06E-04	2.14E-02
negative regulation of transcription by RNA polymerase II (GO:0000122)	966	29	14.59	+	1.99	5.86E-04	2.41E-02
phosphorylation (GO:0016310)	833	25	12.58	+	1.99	1.18E-03	4.30E-02
nucleic acid metabolic process (GO:0090304)	2045	61	30.88	+	1.98	2.74E-07	4.64E-05
negative regulation of signaling (GO:0023057)	1477	44	22.31	+	1.97	1.92E-05	1.41E-03
negative regulation of DNA-templated transcription (GO:0045892)	1244	37	18.79	+	1.97	9.62E-05	5.37E-03
cellular nitrogen compound metabolic process (GO:0034641)	3108	92	46.94	+	1.96	9.23E-11	3.47E-08
carbohydrate derivative metabolic process (GO:1901135)	946	28	14.29	+	1.96	8.60E-04	3.32E-02
negative regulation of RNA biosynthetic process (GO:1902679)	1253	37	18.92	+	1.96	1.04E-04	5.75E-03
negative regulation of signal transduction (GO:0009968)	1355	40	20.46	+	1.95	4.63E-05	2.93E-03
neurogenesis (GO:0022008)	1460	43	22.05	+	1.95	2.91E-05	2.01E-03
regulation of phosphate metabolic process (GO:0019220)	1296	38	19.57	+	1.94	8.67E-05	4.93E-03
regulation of phosphorus metabolic process (GO:0051174)	1297	38	19.59	+	1.94	8.77E-05	4.96E-03
protein-containing complex assembly (GO:0065003)	1163	34	17.56	+	1.94	2.67E-04	1.25E-02
generation of neurons (GO:0048699)	1268	37	19.15	+	1.93	1.21E-04	6.54E-03
negative regulation of cell communication (GO:0010648)	1480	43	22.35	+	1.92	3.52E-05	2.35E-03
neuron differentiation (GO:0030182)	1183	34	17.87	+	1.90	3.18E-04	1.47E-02
organic substance catabolic process (GO:1901575)	1590	45	24.01	+	1.87	4.18E-05	2.69E-03
embryo development (GO:0009790)	1241	35	18.74	+	1.87	4.20E-04	1.84E-02
intracellular signal transduction (GO:0035556)	1460	41	22.05	+	1.86	1.29E-04	6.91E-03
negative regulation of cellular metabolic process (GO:0031324)	2587	72	39.07	+	1.84	2.76E-07	4.62E-05
response to stress (GO:0006950)	3310	92	49.99	+	1.84	2.41E-09	7.29E-07
nervous system development (GO:0007399)	2096	58	31.66	+	1.83	7.21E-06	5.97E-04
regulation of protein modification process (GO:0031399)	1347	37	20.34	+	1.82	4.58E-04	1.99E-02
protein-containing complex organization (GO:0043933)	1850	50	27.94	+	1.79	5.57E-05	3.40E-03
positive regulation of protein metabolic process (GO:0051247)	1333	36	20.13	+	1.79	6.93E-04	2.77E-02
negative regulation of nitrogen compound metabolic process (GO:0051172)	2288	61	34.55	+	1.77	1.09E-05	8.49E-04
cellular nitrogen compound biosynthetic process (GO:0044271)	1436	38	21.69	+	1.75	7.13E-04	2.83E-02
nitrogen compound transport (GO:0071705)	1482	39	22.38	+	1.74	8.16E-04	3.16E-02
regulation of catalytic activity (GO:0050790)	1599	42	24.15	+	1.74	4.07E-04	1.79E-02
regulation of cellular component organization (GO:0051128)	2595	68	39.19	+	1.74	4.62E-06	4.04E-04
negative regulation of macromolecule biosynthetic process (GO:0010558)	2065	54	31.19	+	1.73	6.01E-05	3.63E-03
cellular response to chemical stimulus (GO:0070887)	2372	62	35.82	+	1.73	1.57E-05	1.18E-03
negative regulation of biosynthetic process (GO:0009890)	2147	56	32.43	+	1.73	5.17E-05	3.18E-03
negative regulation of metabolic process (GO:0009892)	2967	77	44.81	+	1.72	1.39E-06	1.62E-04
negative regulation of cellular biosynthetic process (GO:0031327)	2124	55	32.08	+	1.71	7.21E-05	4.21E-03
regulation of molecular function (GO:0065009)	2286	59	34.52	+	1.71	3.90E-05	2.55E-03
negative regulation of cellular process (GO:0048523)	5040	130	76.12	+	1.71	2.56E-11	1.13E-08
positive regulation of nitrogen compound metabolic process (GO:0051173)	2999	77	45.29	+	1.70	2.31E-06	2.36E-04
catabolic process (GO:0009056)	1882	48	28.42	+	1.69	3.31E-04	1.52E-02
cellular component organization or biogenesis (GO:0071840)	5691	145	85.95	+	1.69	1.79E-12	9.83E-10
positive regulation of cellular process (GO:0048522)	5901	150	89.12	+	1.68	5.27E-13	3.25E-10
cellular component organization (GO:0016043)	5478	139	82.73	+	1.68	1.01E-11	4.70E-09
regulation of protein metabolic process (GO:0051246)	2326	59	35.13	+	1.68	6.61E-05	3.95E-03
establishment of localization in cell (GO:0051649)	1667	42	25.18	+	1.67	1.09E-03	4.03E-02
nitrogen compound metabolic process (GO:0006807)	6351	160	95.92	+	1.67	1.01E-13	7.76E-11
regulation of intracellular signal transduction (GO:1902531)	1754	44	26.49	+	1.66	9.78E-04	3.67E-02
cellular metabolic process (GO:0044237)	6463	162	97.61	+	1.66	8.59E-14	7.35E-11
positive regulation of RNA metabolic process (GO:0051254)	1757	44	26.54	+	1.66	9.89E-04	3.70E-02
positive regulation of metabolic process (GO:0009893)	3808	95	57.51	+	1.65	3.49E-07	5.42E-05
positive regulation of biological process (GO:0048518)	6391	159	96.52	+	1.65	3.25E-13	2.17E-10
positive regulation of nucleobase-containing compound metabolic process (GO:0045935)	1973	49	29.80	+	1.64	6.33E-04	2.57E-02
cellular component assembly (GO:0022607)	2342	58	35.37	+	1.64	1.50E-04	7.75E-03
cellular component biogenesis (GO:0044085)	2589	64	39.10	+	1.64	6.90E-05	4.05E-03
negative regulation of macromolecule metabolic process (GO:0010605)	2733	67	41.28	+	1.62	5.16E-05	3.19E-03
protein modification process (GO:0036211)	2107	51	31.82	+	1.60	6.80E-04	2.72E-02
negative regulation of biological process (GO:0048519)	5522	133	83.40	+	1.59	2.02E-09	6.36E-07
regulation of biological quality (GO:0065008)	2997	72	45.26	+	1.59	5.00E-05	3.11E-03
organonitrogen compound metabolic process (GO:1901564)	4669	111	70.51	+	1.57	2.18E-07	3.87E-05
positive regulation of macromolecule metabolic process (GO:0010604)	3461	82	52.27	+	1.57	1.92E-05	1.41E-03
positive regulation of cellular metabolic process (GO:0031325)	3427	81	51.76	+	1.57	2.48E-05	1.77E-03
response to organic substance (GO:0010033)	2499	59	37.74	+	1.56	4.63E-04	1.98E-02
primary metabolic process (GO:0044238)	6912	162	104.39	+	1.55	3.50E-11	1.42E-08
regulation of signaling (GO:0023051)	3542	83	53.49	+	1.55	3.08E-05	2.11E-03
establishment of localization (GO:0051234)	3791	87	57.25	+	1.52	3.71E-05	2.45E-03
cellular localization (GO:0051641)	2747	63	41.49	+	1.52	7.61E-04	2.99E-02
regulation of cell communication (GO:0010646)	3543	81	53.51	+	1.51	8.49E-05	4.86E-03
metabolic process (GO:0008152)	8051	184	121.59	+	1.51	3.07E-12	1.57E-09
organic substance metabolic process (GO:0071704)	7637	174	115.34	+	1.51	3.32E-11	1.38E-08
system development (GO:0048731)	3519	80	53.15	+	1.51	1.13E-04	6.18E-03
localization (GO:0051179)	4409	100	66.59	+	1.50	1.19E-05	9.15E-04
regulation of developmental process (GO:0050793)	2646	60	39.96	+	1.50	1.19E-03	4.32E-02
positive regulation of biosynthetic process (GO:0009891)	2707	61	40.88	+	1.49	1.31E-03	4.73E-02
regulation of signal transduction (GO:0009966)	3065	69	46.29	+	1.49	5.64E-04	2.34E-02
regulation of cellular metabolic process (GO:0031323)	5927	131	89.51	+	1.46	7.13E-07	1.01E-04
macromolecule metabolic process (GO:0043170)	5835	128	88.12	+	1.45	1.66E-06	1.81E-04
regulation of nitrogen compound metabolic process (GO:0051171)	5404	118	81.61	+	1.45	8.24E-06	6.71E-04
regulation of metabolic process (GO:0019222)	6551	143	98.94	+	1.45	3.13E-07	5.12E-05
regulation of primary metabolic process (GO:0080090)	5594	122	84.48	+	1.44	4.36E-06	3.86E-04
multicellular organism development (GO:0007275)	4310	93	65.09	+	1.43	2.08E-04	1.03E-02
regulation of nucleobase-containing compound metabolic process (GO:0019219)	3806	82	57.48	+	1.43	5.71E-04	2.36E-02
regulation of macromolecule metabolic process (GO:0060255)	6031	127	91.08	+	1.39	1.73E-05	1.28E-03
cellular response to stimulus (GO:0051716)	6747	140	101.90	+	1.37	8.44E-06	6.84E-04
regulation of biosynthetic process (GO:0009889)	5065	105	76.49	+	1.37	2.92E-04	1.35E-02
regulation of cellular biosynthetic process (GO:0031326)	5021	104	75.83	+	1.37	3.56E-04	1.62E-02
regulation of macromolecule biosynthetic process (GO:0010556)	4863	100	73.44	+	1.36	6.51E-04	2.62E-02
regulation of gene expression (GO:0010468)	4736	97	71.53	+	1.36	9.46E-04	3.57E-02
regulation of cellular process (GO:0050794)	11558	234	174.56	+	1.34	2.75E-11	1.18E-08
regulation of biological process (GO:0050789)	12183	239	183.99	+	1.30	4.71E-10	1.61E-07
biological regulation (GO:0065007)	12576	244	189.93	+	1.28	7.85E-10	2.63E-07
cellular process (GO:0009987)	15465	295	233.56	+	1.26	6.74E-16	7.42E-13
response to stimulus (GO:0050896)	8811	168	133.07	+	1.26	9.54E-05	5.34E-03
biological_process (GO:0008150)	20747	329	313.33	+	1.05	1.08E-05	8.48E-04
