# Supplementary material for: Transcriptomic and metabolic signatures of neural cells cultured under a physiologic-like environment
Source: J Biol Chem. 2024 Oct 28;300(12):107937. doi: 10.1016/j.jbc.2024.107937 (PMC11742299; doi:10.1016/j.jbc.2024.107937)
Supplement: Source Data Figure 3 [file mmc3.xls]

## Sheet: Fig. 3a
Glycolytic Flux in Primary Neurons
Monoculture		Co-Culture
0.21	0.05	0.21	0.05
0.164667	0.236	0.0896667	0.166
0.134667	0.267667	0.0686667	0.2
0.112667	0.255667	0.0933333	0.154333
0.186667	0.235333	0.077	0.189
0.159333	0.299333	0.0906667	0.140667
0.191667	0.256667	0.0916667	0.181667
0.18	0.226333	0.126333	0.171333
0.168333	0.237	0.122667	0.136667
0.174333	0.218333	0.131667	0.161333
0.184	0.231	0.122667	0.148667
0.155333	0.233333		0.145333
0.161333	0.301667
0.174	0.326333
0.111	0.319667
0.108667

## Sheet: Fig. 3b
Glycolytic Flux in Primary Astrocytes
Monoculture		Co-Culture
0.21	0.05	0.21	0.05
1.045	1.065	1.784	1.426
0.812	1.588	1.673	1.533
1.055	1.584	1.643	1.566
1.009	0.956	2.107	1.53
0.762	1.017	0.95	1.296
0.753	1.049	1.024	1.121
0.684	0.851	0.882	1.302
0.556		1.732	1.378
0.611		1.698	1.421
0.644		1.605	0.988
		1.322	0.985
		1.345	1.036
		1.311

## Sheet: Fig. 3c
PFK1 activity in Primary Neurons
Monoculture		Co-Culture
0.21	0.05	0.21	0.05
49.05	82.34	61.56	82.46
39.4	76.65	64.39	73.7
49.88	66.55	61.03	60.51
35.29	55.48	59.32	52.17
26.22	41.74	39.05	66.64
28.56	46.51	39.87	82.66
26.96	54.08	54.08	74.34
49.57	44.65	61.24	87.48
46.95	45.78	38.77
47.92	39.19
	67.81
	69.88
	67.5

## Sheet: Fig. 3d
PFK1 activity in Primary Astrocytes
Monoculture		Co-Culture
0.21	0.05	0.21	0.05
209.31	231.45	180.68	220.33
228.18	254.06	157.58	212.64
220.05	266.59	119.65	264.72
156.95	266.05	150.03	260.09
165.91	300.03	149.76	233.1
158.72	298.79	142.66	291.27
209.6	203.94	128.05	227.36
174.42	235.59	156.97	231.07
181.51	219.73	150.06	204.41
130.31	210.12	192.31	174.22
148.04	213.7	178.88	191.24
171.47	245.77	143.78	176.88
	200.02
	183.28
	185.07

## Sheet: Fig.3e
Lactate production in primary cultures
Neurons		Astrocytes		Co-Culture
0.21	0.05	0.21	0.05	0.21	0.05
0.540778	1.13762	1.67574	1.93668	0.899854	1.08351
0.461013	1.0245	1.20557	2.44139	0.20667	1.3882
0.237942	1.31394	1.53408	3.16123	0.666238	4.22585
	2.60603		2.18347		3.80707
	1.38006		3.90225		2.97197
	3.04037

## Sheet: Fig. 3f
Glucose consumption in primary cultures
Neurons		Astrocytes		Co-Culture
0.21	0.05	0.21	0.05	0.21	0.05
3.42	6.69	5.37	4.28	3.76	4.34
5.2	4.13	8.3	4.69	3.39	5.36
3.46	12.32	9.66	16.9	3.26	9.26
4.84	11.35	4.65	16.05	1.15	4.78
4.39	5.84		7.58	2.21	4.3
1.99	4.87		3.78	3.41	5.76
4.76	5.94		4.54	3.27	4.81
3.25	7.2			3.35	4.84
4.49	8.04				6.29
	3.86				5.7
	3.38				6.51

## Sheet: Fig. 3g
Cell cycle phase in co-cultured neurons
Go/G1		S-phase		G2/M
0.21	0.05	0.21	0.05	0.21	0.05
44.59	55.65	48.84	35.24	0.69	1.06
45.83	58.57	45.62	30.32	0.59	0.65
47.37	60.59	43.33	31.53	1.03	1.02
47.97	60.97	47.16	32.02	0.62	0.47
	60.63		29.88		0.95

## Sheet: Fig. 3h
GFAP area in Primary Astrocytes						GFAP intensity in Primary Astrocytes
Monoculture		Co-Culture				Monoculture		Co-Culture
0.21	0.05	0.21	0.05			0.21	0.05	0.21	0.05
0.0434	0.0778	0.0249	0.0389			1.0821	1.3251	1.7508	1.5775
0.0308	0.0652	0.0215	0.0232			1.0134	1.2936	1.4911	1.6977
0.0478	0.0359	0.0236	0.0255			0.9974	1.3477	1.6999	1.9292
0.0473	0.0308	0.0564	0.0449			1.0531	1.4819	2.0953	1.4576
	0.0266		0.0334				1.3676		1.8052

## Sheet: Fig. 3i
Tuj1 area in Primary Neurons						Tuj1 intensity in Primary Neurons
Monoculture		Co-Culture				Monoculture		Co-Culture
0.21	0.05	0.21	0.05			0.21	0.05	0.21	0.05
0.0895	0.1912	0.0555	0.0541			3.2946	6.1686	3.1311	6.6239
0.0588	0.4132	0.0595	0.0665			1.6558	8.3819	3.6542	2.0652
0.0607	0.4083	0.0766	0.2451			1.9038	8.4594	5.001	2.2807
0.08574			0.2322			1.7893			5.0568
