# Supplementary material for: Transcriptomic and metabolic signatures of neural cells cultured under a physiologic-like environment
Source: J Biol Chem. 2024 Oct 28;300(12):107937. doi: 10.1016/j.jbc.2024.107937 (PMC11742299; doi:10.1016/j.jbc.2024.107937)
Supplement: Source Data Figure S1 [file mmc4.xls]

## Sheet: Fig. S1c
MAP2 area in Primary Neurons						MAP2 intensity in Primary Neurons
Monoculture		Co-Culture				Monoculture		Co-Culture
0.21	0.05	0.21	0.05			0.21	0.05	0.21	0.05
0.0845	0.189	0.0627	0.0427			0.3266	2.4509	0.2787	0.2488
0.0549	0.3675	0.0653	0.0688			0.1816	2.12	0.3189	0.1573
0.0568	0.3766	0.0718	0.1906			0.1865	2.5192	0.8337	0.8177
0.0817			0.1942			0.2458			0.9343

## Sheet: Fig. S1d
NFH area in Primary Neurons						NFH intensity in Primary Neurons
Monoculture		Co-Culture				Monoculture		Co-Culture
0.21	0.05	0.21	0.05			0.21	0.05	0.21	0.05
0.0574	0.0289	0.0347	0.0206			1.0547	1.492	0.9349	0.8604
0.0201	0.0243	0.0307	0.0136			0.8754	1.2689	1.1536	0.9918
0.0649	0.0337	0.0248	0.0298			0.8201	1.7815	0.8128	0.8754
	0.0722	0.0264					1.7733	0.8177
