# Supplementary material for: Transcriptomic and metabolic signatures of neural cells cultured under a physiologic-like environment
Source: J Biol Chem. 2024 Oct 28;300(12):107937. doi: 10.1016/j.jbc.2024.107937 (PMC11742299; doi:10.1016/j.jbc.2024.107937)
Supplement: Statistics Table [file mmc5.xls]

## Sheet: Figure 1
	Figure 1			Sample size (n)	Test	Comparison	p value
	1b	Apoptotic cells (% Annexin V+/7AAD-)	Primary neurons mono-culture	3-40	Two-way ANOVA (Tukey)	21% pO2 vs 6% pO2	<0.0001
						21% pO2 vs 5% pO2	0.0096
						21% pO2 vs 4% pO2	0.2156
						21% pO2 vs 3% pO2	<0.0001
						21% pO2 vs 2% pO2	0.1305
		Apoptotic cells (% Annexin V+/7AAD-)	Primary astrocytes mono-culture	3-30	Two-way ANOVA (Tukey)	21% pO2 vs 6% pO2	<0.0001
						21% pO2 vs 5% pO2	<0.0001
						21% pO2 vs 4% pO2	<0.0001
						21% pO2 vs 3% pO2	<0.0001
						21% pO2 vs 2% pO2	<0.0001
	1c	Mitochondrial Membrane Potential (MitoProbe DilC1 fluorescence)	Primary neurons mono-culture	3-40	Two-way ANOVA (Tukey)	21% pO2 vs 6% pO2	0.0382
						21% pO2 vs 5% pO2	0.0245
						21% pO2 vs 4% pO2	0.001
						21% pO2 vs 3% pO2	0.9863
						21% pO2 vs 2% pO2	0.006
		Mitochondrial Membrane Potential (MitoProbe DilC1 fluorescence)	Primary astrocytes mono-culture	3-30	Two-way ANOVA (Tukey)	21% pO2 vs 6% pO2	<0.0001
						21% pO2 vs 5% pO2	0.0002
						21% pO2 vs 4% pO2	0.1392
						21% pO2 vs 3% pO2	>0.9999
						21% pO2 vs 2% pO2	0.4415
	1d	Apoptotic neurons (% Annexin V+/7AAD-)	Mono-culture	25-14	Multi-unpaired t test	21% pO2 vs 5% pO2	<0.0001
			Co-Culture	4-4	Multi-unpaired t test	21% pO2 vs 5% pO2	0.0015
	1e	Mitochondrial Membrane Potential (MitoProbe DilC1 fluorescence)	Neurons in Mono-culture	9-13	Multi-unpaired t test	21% pO2 vs 5% pO2	<0.0001
			Neurons in Co-Culture	11-16	Multi-unpaired t test	21% pO2 vs 5% pO2	0.0019
	1f	Mitochondrial ROS (MitoProbe DilC1 fluorescence)	Neurons in Mono-culture	13-11	Multi-unpaired t test	21% pO2 vs 5% pO2	<0.0001
			Neurons in Co-Culture	13-9	Multi-unpaired t test	21% pO2 vs 5% pO2	<0.0001
	1g	Apoptotic astrocytes (% Annexin V+/7AAD-)	Mono-culture	12-14	Multi-unpaired t test	21% pO2 vs 5% pO2	<0.0001
			Co-Culture	4-4	Multi-unpaired t test	21% pO2 vs 5% pO2	0.0095
	1h	Mitochondrial Membrane Potential (MitoProbe DilC1 fluorescence)	Astrocytes in Mono-culture	12-17	Multi-unpaired t test	21% pO2 vs 5% pO2	0.0173
			Astrocytes in Co-Culture	8-10	Multi-unpaired t test	21% pO2 vs 5% pO2	0.3614
	1i	Mitochondrial ROS (MitoProbe DilC1 fluorescence)	Astrocytes in Mono-culture	15-15	Multi-unpaired t test	21% pO2 vs 5% pO2	<0.0001
			Astrocytes in Co-Culture	8-10	Multi-unpaired t test	21% pO2 vs 5% pO2	0.0301

## Sheet: Figure 3
	Figure 3			Sample size (n)	Test	Comparison	p value
	3a	Glycolytic flux ([3-3H] Glucose converted to 3H2O)	Neurons in Mono-culture	15-14	Multi-unpaired t test	21% pO2 vs 5% pO2	<0.0001
			Neurons in Co-Culture	10-11	Multi-unpaired t test	21% pO2 vs 5% pO2	<0.0001
	3b	Glycolytic flux ([3-3H] Glucose converted to 3H2O)	Astrocytes in Mono-culture	10-7	Multi-unpaired t test	21% pO2 vs 5% pO2	0.0070
			Astrocytes in Co-Culture	13-12	Multi-unpaired t test	21% pO2 vs 5% pO2	0.1765
	3c	PFK1 activity (nmol/min x mg protein)	Neurons in Mono-culture	10-13	Multi-unpaired t test	21% pO2 vs 5% pO2	0.0019
			Neurons in Co-Culture	9-8	Multi-unpaired t test	21% pO2 vs 5% pO2	0.0048
	3d	PFK1 activity (nmol/min x mg protein)	Astrocytes in Mono-culture	12-15	Multi-unpaired t test	21% pO2 vs 5% pO2	0.0001
			Astrocytes in Co-Culture	12-12	Multi-unpaired t test	21% pO2 vs 5% pO2	<0.0001
	3e	Lactate production in primary cultures (mmol/mg protein)	Neurons	3-6	Multi-unpaired t test	21% pO2 vs 5% pO2	0.0349
			Astrocytes	3-5	Multi-unpaired t test	21% pO2 vs 5% pO2	0.0427
			Co-Culture	3-5	Multi-unpaired t test	21% pO2 vs 5% pO2	0.0489
	3f	Glucose consumption in primary cultures (mmol/mg protein)	Neurons	9-11	Multi-unpaired t test	21% pO2 vs 5% pO2	0.0338
			Astrocytes	4-7	Multi-unpaired t test	21% pO2 vs 5% pO2	0.4679
			Co-Culture	8-11	Multi-unpaired t test	21% pO2 vs 5% pO2	0.0439
	3g	Cell cycle phase in co-cultured neurons (percentage of cells)	Go/G1 phase	4-5	Multi-unpaired t test	21% pO2 vs 5% pO2	<0.0001
			S-phase	4-5	Multi-unpaired t test	21% pO2 vs 5% pO2	<0.0001
			G2/M phase	4-5	Multi-unpaired t test	21% pO2 vs 5% pO2	0.9997
	3h	GFAP area in primary astrocytes (mm2)	Mono-culture	4-5	Multi-unpaired t test	21% pO2 vs 5% pO2	0.6951
			Co-culture	4-5	Multi-unpaired t test	21% pO2 vs 5% pO2	0.8597
		GFAP intensity in primary astrocytes (a.u.)	Mono-culture	4-5	Multi-unpaired t test	21% pO2 vs 5% pO2	<0.0001
			Co-culture	4-5	Multi-unpaired t test	21% pO2 vs 5% pO2	0.6628
	3i	Tuj1 area in primary neurons (mm2)	Mono-culture	4-3	Multi-unpaired t test	21% pO2 vs 5% pO2	0.0080
			Co-culture	3-4	Multi-unpaired t test	21% pO2 vs 5% pO2	0.2214
		Tuj1 intensity in primary neurons (a.u.)	Mono-culture	4-3	Multi-unpaired t test	21% pO2 vs 5% pO2	0.0008
			Co-culture	3-4	Multi-unpaired t test	21% pO2 vs 5% pO2	0.9575

## Sheet: Suppl Figure 1
	Supplementary Figure 1			Sample size (n)	Test	Comparison	p value
	S1c	MAP2 area in primary neurons (mm2)	Mono-culture	4-3	Multi-unpaired t test	21% pO2 vs 5% pO2	0.0056
			Co-culture	3-4	Multi-unpaired t test	21% pO2 vs 5% pO2	0.2773
		MAP2 intensity in primary neurons (a.u.)	Mono-culture	4-3	Multi-unpaired t test	21% pO2 vs 5% pO2	<0.0001
			Co-culture	3-4	Multi-unpaired t test	21% pO2 vs 5% pO2	0.8303
	S1d	NFH area in primary neurons (mm2)	Mono-culture	3-4	Multi-unpaired t test	21% pO2 vs 5% pO2	0.6771
			Co-culture	4-3	Multi-unpaired t test	21% pO2 vs 5% pO2	0.1593
		NFH intensity in primary neurons (a.u.)	Mono-culture	3-4	Multi-unpaired t test	21% pO2 vs 5% pO2	0.0084
			Co-culture	4-3	Multi-unpaired t test	21% pO2 vs 5% pO2	0.8462
